# Supplementary material for: The splicing factor XAB2 interacts with ERCC1-XPF and XPG for R-loop processing
Source: Nat Commun. 2021 May 26;12:3153. doi: 10.1038/s41467-021-23505-1 (PMC8155215; doi:10.1038/s41467-021-23505-1)
Supplement: Supplementary file 4 — Supplementary Data 2 [file 41467_2021_23505_MOESM4_ESM.xlsx]

## Sheet: Sheet1
	Suppl. data S2. A list of the 636 XAB2-bound proteins identified in P15 livers shared
	across the three bXAB2 biological replicates compared to BirA control livers.
	Access. no	Symbol	bXab UP1	bXab_UP3	bXab_UP2	BirA UP1	BirA UP3	BirA UP2
	Q9QXS1	Actn4	188	197	202	44	62	193
	Q5YD48	A1cf	8	8	16	1	0.01	6
	O35452	Tnxb	116	130	137	30	58	124
	Q68FG2	Sptbn2	103	111	118	31	49	101
	E9PZ16	Hspg2	97	115	115	27	44	105
	E9QP46	Syne2	97	187	235	6	38	154
	F6XCT0	Macf1	40	48	44	0.01	0.01	0.01
	Q921L6	Cttn	23	24	27	0.01	0.01	0.01
	A0A0R4J0V1	Ints10	8	10	11	0.01	0.01	0.01
	E9Q360	Ints10	8	10	11	0.01	0.01	0.01
	A2A9P6	Cdk11b	7	10	9	0.01	0.01	0.01
	Q9JKX4	Aatf	6	10	14	0.01	0.01	7
	E9PWQ3	Col6a3	60	67	66	34	26	52
	A0A087WR50	Fn1	59	72	74	23	32	64
	Q3UHL6	Fn1	59	72	74	23	32	64
	B7ZNH7	Col14a1	57	63	71	33	46	62
	A0A1D5RLS1	Eps15l1	4	8	8	0.01	0.01	0.01
	D3Z315	Cope	6	7	6	0.01	0.01	0.01
	E9PVU0	Myo6	49	50	57	11	20	49
	F6RJ39	Acin1	25	33	43	6	20	33
	Q5SYD0	Myo1d	47	55	55	16	26	51
	Q80YX1	Tnc	44	51	54	16	15	48
	Q8R2S9	Actr8	20	24	23	2	10	19
	Q9QYC0	Add1	14	21	23	3	5	17
	Q9Z103	Adnp	8	16	21	0.01	0.01	13
	Q9QZQ1	Afdn	40	53	59	5	9	0.01
	Q9QZQ1	Afdn	40	53	59	5	9	46
	Q8CJF7	Ahctf1	32	59	61	5	15	48
	P53995	Anapc1	19	31	41	0.01	8	27
	Q91W96	Anapc4	14	13	18	0.01	2	14
	O35488	Slc27a2	34	32	35	28	22	31
	Q8BTZ4	Anapc5	9	13	17	0.01	4	10
	Q8BTZ4	Anapc5	9	13	17	0.01	4	10
	Q9WVM3	Anapc7	17	17	23	0.01	6	16
	A0A0R4J1N7	Ank1	11	20	21	0.01	0.01	9
	Q8C8R3	Ank2	11	25	28	0.01	0.01	14
	P26231	Ctnna1	30	41	42	19	19	36
	P97449	Anpep	5	10	15	0.01	0.01	10
	Q8CFQ3	Aqr	32	40	39	1	14	29
	A2AQA7	Aqr	32	40	39	1	14	29
	E9Q7E2	Arid2	13	20	17	0.01	0.01	9
	Q9WTL8	Arntl	7	7	12	0.01	0.01	5
	Q9WTL8	Arntl	7	7	12	0.01	0.01	5
	Q8BI84	Mia3	26	54	40	0.01	4	19
	P98203	Arvcf	19	23	23	0.01	3	17
	P98203	Arvcf	19	23	23	0.01	3	17
	P98203	Arvcf	19	23	23	0.01	3	17
	P98203	Arvcf	19	23	23	0.01	3	17
	Q80YQ1	Thbs1	25	34	35	6	11	31
	A0A1L1STC6	Syne1	25	70	77	0.01	2	40
	Q9EP89	Lactb	25	24	26	10	12	22
	Q3U741	Ddx17	24	28	30	13	17	25
	E9PZJ8	Ascc3	13	18	14	0.01	0.01	10
	Q925I1	Atad3	32	32	29	10	12	24
	M0QWP1	Agrn	22	40	43	3	3	39
	P56480	Atp5b	19	19	21	14	11	16
	A2AS05	Helz2	21	12	11	0.01	0.01	3
	A2AS03	Helz2	21	12	11	0.01	0.01	3
	G3X973	Stab1	21	21	24	0.01	0.01	18
	A2AKD7	Snta1	5	8	8	0.01	0.01	2
	Q03265	Atp5a1	20	20	21	15	12	15
	Q8R4H2	Arhgef12	11	15	14	0.01	0.01	4
	F8VQN6	Arhgef12	11	15	14	0.01	0.01	4
	P08032	Spta1	17	13	13	0.01	0.01	5
	Q8K019	Bclaf1	9	25	27	0.01	5	19
	Q8K019	Bclaf1	9	25	27	0.01	5	19
	Q3TL44	Nlrx1	9	12	12	1	0.01	3
	Q8CCJ3	Ufl1	8	11	9	0.01	0.01	3
	Q99JY9	Actr3	19	19	21	10	10	17
	Q6PAL0	Bend3	25	29	34	0.01	8	29
	P35441	Thbs1	24	33	35	6	10	0.01
	Q6PGF5	Bms1	17	19	23	0.01	2	19
	Q921S7	Mrpl37	8	11	8	0.01	0.01	4
	E9Q6A7	Bptf	19	36	39	0.01	3	23
	E9QQ10	Akap9	7	12	10	0.01	0.01	4
	Q8C5W0	Clmn	10	12	9	0.01	0.01	5
	Q8C5W0	Clmn	10	12	9	0.01	0.01	5
	Q8C5W0	Clmn	10	12	9	0.01	0.01	5
	E9Q397	Sptb	27	24	20	0.01	0.01	11
	O35646	Capn6	11	12	19	3	5	13
	Q9CVB6	Arpc2	16	21	19	10	8	15
	E9Q2E4	Hectd4	16	19	18	0.01	0.01	9
	Q8CH18	Ccar1	14	22	32	0.01	4	14
	Q8VDP4	Ccar2	15	18	18	0.01	2	12
	Q5SV80	Myo19	6	9	8	0.01	0.01	4
	P82198	Tgfbi	15	18	18	9	7	13
	A0A1D5RLQ9	Cdc42bpa	12	21	18	0.01	0.01	8
	D3YYN8	Cdc42bpa	12	21	18	0.01	0.01	8
	A2A6Q5	Cdc27	9	14	17	1	4	9
	H7BX44	Cdc42bpa	12	21	18	0.01	0.01	8
	E9PVY0	Cdc42bpa	12	21	18	0.01	0.01	8
	P61161	Actr2	15	15	18	6	9	14
	Q3UU96	Cdc42bpa	12	21	18	0.01	0.01	8
	Q80TN4	Dnajc16	7	13	19	0.01	0.01	7
	J3JS23	Zfp62	14	23	23	0.01	6	19
	A2A6Q5	Cdc27	9	14	17	1	4	9
	Q9DC48	Cdc40	23	26	26	0.01	6	21
	S4R1B9	Taf1	14	30	30	0.01	6	17
	Q6A068	Cdc5l	26	31	37	5	12	27
	B1Q2W7	Taf1	14	30	30	0.01	6	17
	P24788	Cdk11b	7	10	9	0.01	0.01	0.01
	E9Q3L2	Pi4ka	6	8	9	0.01	0.01	4
	A0A140T8I9	Pi4ka	6	8	9	0.01	0.01	4
	A2AWT5	Ubtf	14	24	28	4	8	20
	A2ADB1	Spen	13	26	35	0.01	2	26
	P68368	Tuba4a	13	13	14	0.01	0.01	10
	O35218	Cpsf2	13	22	29	1	5	19
	A0A0A0MQA5	Tuba4a	13	13	14	0.01	0.01	10
	Q9CRB9	Chchd3	13	16	15	8	6	11
	P40201	Chd1	24	36	39	0.01	8	29
	Q920A7	Afg3l1	6	11	14	0.01	0.01	5
	Q5SUH7	Clint1	9	14	11	0.01	0.01	7
	Q6PDQ2	Chd4	40	56	60	4	16	50
	E9QAS5	Chd4	40	56	60	4	16	50
	E9QAS4	Chd4	40	56	60	4	16	50
	A2AJK6	Chd7	13	29	33	0.01	0.01	21
	F8WHU7	Stag1	12	23	26	0.01	4	9
	Q8CGZ0	Cherp	14	18	20	0.01	4	14
	A0A1D5RL92	Cherp	14	18	20	0.01	4	14
	Q8C147	Dock8	12	23	22	0.01	0.01	11
	Q5SUH6	Clint1	9	14	11	0.01	0.01	7
	B1AYU7	Cwc22	16	17	21	0.01	0.01	12
	E9QMQ3	Triobp	8	16	14	0.01	0.01	9
	G5E8J2	Ank1	11	20	21	0.01	0.01	9
	G8JL84	Ank1	11	20	21	0.01	0.01	9
	Q02357	Ank1	11	20	21	0.01	0.01	9
	Q8R1B4	Eif3c	9	17	13	1	0.01	7
	A0A1W2P711	Mia2	11	25	16	0.01	0.01	6
	B7ZW98	Ank1	11	20	21	0.01	0.01	9
	E9QNT8	Ank1	11	20	21	0.01	0.01	9
	Q91ZV0	Mia2	11	25	16	0.01	0.01	6
	D3YTV8	Ank1	11	20	21	0.01	0.01	9
	Q0VGY9	Ank1	11	20	21	0.01	0.01	9
	Q02357	Ank1	11	20	21	0.01	0.01	9
	Q02357	Ank1	11	20	21	0.01	0.01	9
	Q8C196	Cps1	37	32	28	18	10	18
	Q9R0Q6	Arpc1a	11	9	13	6	0.01	8
	Q9EPU4	Cpsf1	27	39	49	0.01	11	34
	S4R2F3	Ank2	11	25	28	0.01	0.01	14
	Q9QXK7	Cpsf3	13	17	23	0.01	7	13
	Q02357	Ank1	11	20	21	0.01	0.01	9
	E9PUM4	Tln2	31	41	48	0.01	0.01	26
	A0A1L1SQ51	Tln2	31	41	48	0.01	0.01	26
	Q02357	Ank1	11	20	21	0.01	0.01	9
	D3Z5M4	Ank1	11	20	21	0.01	0.01	9
	Q02357	Ank1	11	20	21	0.01	0.01	9
	Q71LX4	Tln2	30	41	47	0.01	0.01	26
	Q8BG67	Efr3a	7	9	11	0.01	0.01	6
	Q8BG67	Efr3a	7	9	11	0.01	0.01	6
	A0A1D5RLL3	Efr3a	7	9	11	0.01	0.01	6
	Q3TXE3	Tyk2	9	12	14	0.01	0.01	8
	Q8CIZ8	Vwf	19	20	25	2	0.01	13
	E9QPU1	Vwf	19	20	25	2	0.01	13
	Q8VE19	Mios	14	17	16	0.01	0.01	10
	A0A0R4J1W7	Cdc23	10	19	24	4	6	14
	P63154	Crnkl1	19	23	25	0.01	12	16
	A0A140LI54	Pnpla6	14	17	21	0.01	2	12
	Q3TRM4	Pnpla6	14	17	21	0.01	2	12
	Q3TRM4	Pnpla6	14	17	21	0.01	2	12
	Q3TRM4	Pnpla6	14	17	21	0.01	2	12
	A0A0A0MQ73	Kmt2d	9	11	15	0.01	0.01	8
	Q8BGZ4	Cdc23	10	19	24	4	6	14
	Q02248	Ctnnb1	24	27	29	7	12	23
	P30999	Ctnnd1	36	41	42	12	18	35
	P30999	Ctnnd1	36	42	43	0.01	0.01	35
	A2AS45	Pkp4	13	17	16	0.01	0.01	10
	Q62018	Ctr9	31	36	43	2	15	32
	Q8C5N3	Cwc22	16	17	21	0.01	0.01	12
	Q8C5N3	Cwc22	16	17	21	0.01	0.01	12
	Q9JHU4	Dync1h1	58	84	65	2	6	45
	P49222	Epb42	10	14	17	0.01	0.01	11
	Q6PAC3	Dcaf13	10	11	13	0.01	0.01	7
	E0CYM1	Filip1l	9	20	20	0.01	1	16
	H3BK65	Eps15	8	11	12	0.01	0.01	7
	Q5JC28	Eps15	8	11	12	0.01	0.01	7
	P42567	Eps15	8	11	12	0.01	0.01	7
	Q3U1J4	Ddb1	10	14	9	0.01	0.01	4
	Q91VR5	Ddx1	13	17	17	0.01	0.01	13
	A7TU71	Shroom2	13	24	29	0.01	0.01	18
	Q80Y44	Ddx10	8	20	23	0.01	4	17
	A2ALU4	Shroom2	13	24	29	0.01	0.01	18
	Q501J6	Ddx17	24	28	30	13	17	25
	Q9JIK5	Ddx21	23	26	33	0.01	7	27
	D3Z0M9	Ddx23	26	33	36	0.01	6	32
	Q62167	Ddx3x	30	31	34	10	16	30
	Q810A7	Ddx42	6	9	10	0.01	0.01	6
	Q569Z5	Ddx46	5	11	12	0.01	0.01	5
	E0CYH7	Filip1l	9	20	20	0.01	1	16
	Q5F2E8	Taok1	12	11	11	0.01	0.01	7
	P31001	Des	32	32	36	19	17	30
	O35286	Dhx15	28	33	36	8	20	29
	O55111	Dsg2	8	15	13	3	0.01	8
	A2ACQ1	Dhx35	10	15	17	0.01	2	10
	Q8C8Z9	Dtnb	10	13	13	0.01	2	7
	O70585	Dtnb	10	13	13	0.01	2	7
	A2A4P0	Dhx8	19	20	29	0.01	4	16
	A0A087WPL5	Dhx9	50	53	62	26	0.01	0.01
	Q8C6K9	Col6a6	8	11	8	2	0.01	4
	Q91X77	Cyp2c50	8	8	4	0.01	0.01	0.01
	Q811D0	Dlg1	11	16	13	2	2	8
	Q811D0	Dlg1	11	15	13	2	2	8
	Q3UNN4	Smarcc1	8	17	16	3	0.01	10
	P11531	Dmd	13	23	23	0.01	4	13
	P63037	Dnaja1	10	9	14	1	2	7
	H3BLH0	Smarca2	29	34	35	0.01	0.01	25
	E9Q6A6	Col6a6	8	11	8	2	0.01	4
	Q7TT50	Cdc42bpb	40	48	42	3	5	30
	A0A0G2JDM7	Anapc5	9	13	17	0.01	4	10
	A0A0G2JE03	Anapc5	9	13	17	0.01	4	10
	J3KMH5	Mia3	8	22	17	0.01	0.01	0.01
	Q3TWF7	Anapc5	9	13	17	0.01	4	10
	B2LVG5	Cpsf4	7	10	11	0.01	1	7
	G5E8K2	Ank3	7	19	23	0.01	3	13
	G5E8K5	Ank3	7	19	23	0.01	3	13
	A0A0R4J2B6	Rbbp5	7	13	12	1	2	5
	G5E8K5	Ank3	7	19	23	0.01	3	13
	K3W4P2	Ints1	8	12	19	0.01	0.01	12
	A0A0G2JH17	Ints1	8	12	19	0.01	0.01	12
	G5E8K5	Ank3	7	19	23	0.01	3	13
	O08810	Eftud2	33	44	45	18	23	36
	P23116	Eif3a	19	29	24	0.01	4	14
	D3Z7I0	Gtf3c2	14	21	21	0.01	2	15
	P60229	Eif3e	6	11	10	0.01	0.01	5
	Q8QZY1	Eif3l	8	9	11	0.01	0.01	5
	G5E8K3	Ank3	7	19	23	0.01	3	13
	Q8BYC6	Taok3	11	12	13	2	0.01	9
	Q8CHI8	Ep400	4	10	13	0.01	0.01	8
	Q8CHI8	Ep400	4	10	13	0.01	0.01	8
	Q8CHI8	Ep400	4	10	13	0.01	0.01	8
	Q8CHI8	Ep400	4	10	13	0.01	0.01	8
	Q66JV4	Rbm12b2	20	23	32	0.01	0.01	23
	O70318	Epb41l2	22	34	31	0.01	3	23
	Q8R0W0	Eppk1	16	22	18	0.01	4	14
	Q60902	Eps15l1	4	8	8	0.01	0.01	0.01
	Q60902	Eps15l1	4	8	8	0.01	0.01	0.01
	Q60902	Eps15l1	4	8	8	0.01	0.01	0.01
	Q60902	Eps15l1	4	8	8	0.01	0.01	0.01
	A0A1W2P812	Ank3	7	19	23	0.01	3	13
	Q3V1V3	Esf1	9	14	14	0.01	4	10
	Q0KL02	Trio	19	21	28	0.01	3	17
	Q0KL02	Trio	19	21	28	0.01	3	17
	S4R2K9	Ank3	7	19	23	0.01	3	13
	P56960	Exosc10	18	20	22	1	3	18
	Q8VBX6	Mpdz	6	26	27	0.01	0.01	15
	Q9Z1T2	Thbs4	12	12	15	0.01	2	11
	Q69ZR9	Fam208a	27	44	54	0.01	10	44
	P48725	Pcnt	6	12	11	0.01	0.01	5
	A0A1L1SQR4	Dock6	30	40	48	0.01	0.01	35
	Q7TPD1	Fbxo11	6	9	7	0.01	3	0.01
	Q8CGB6	Tns2	17	27	37	0.01	5	24
	Q8CGB6	Tns2	17	27	37	0.01	5	24
	Q8CGB6	Tns2	17	27	37	0.01	5	24
	Q8CGB6	Tns2	17	27	37	0.01	5	24
	Q6P6L0	Filip1l	9	20	20	0.01	1	16
	Q6P6L0	Filip1l	9	20	20	0.01	1	16
	Q8BTM8	Flna	83	94	97	13	37	84
	B7FAU9	Flna	83	94	97	13	37	84
	Q80X90	Flnb	74	88	82	4	20	73
	D3YUX2	Mpdz	6	26	27	0.01	0.01	15
	Q80U35	Arhgef17	6	13	20	0.01	2	14
	Q8VBX6	Mpdz	6	26	27	0.01	0.01	15
	Q91Z49	Fyttd1	11	16	20	5	7	14
	Q9R1K5	Fzr1	5	9	11	0.01	0.01	6
	F8VPV0	Pcnt	6	12	11	0.01	0.01	5
	Q4VAA7	Snx33	6	11	10	0.01	0.01	5
	P26039	Tln1	36	50	51	3	5	40
	A0A1W2P737	Pcnt	6	12	11	0.01	0.01	5
	Q8VBX6	Mpdz	6	26	27	0.01	0.01	15
	Q8R322	Gle1	9	16	22	0.01	0.01	16
	D3YYT1	Glyr1	11	17	21	6	8	15
	A2AWL7	Mga	5	12	21	0.01	2	14
	Q8CI11	Gnl3	14	18	17	1	6	12
	G5E8T6	Magi3	11	12	16	0.01	0.01	12
	F6SMY7	Mycbp2	52	74	75	0.01	5	61
	A0A087WP63	Gm42715	5	12	11	0.01	0.01	6
	Q80X80	C2cd2l	11	15	15	3	2	9
	Q99MI1	Erc1	5	16	13	0.01	0.01	6
	Q6P5H2	Nes	24	34	40	0.01	0.01	34
	Q8K284	Gtf3c1	46	64	65	0.01	10	49
	Q3TMP1	Gtf3c3	20	25	25	6	6	21
	Q8BMQ2	Gtf3c4	26	36	38	3	9	29
	Q8R2T8	Gtf3c5	13	17	17	2	7	11
	Q2PFD7	Psd3	5	11	10	0.01	1	3
	Q8R2T8	Gtf3c5	13	17	17	2	7	11
	V9GXP8	Erc1	5	16	13	0.01	0.01	6
	G3X922	Dnajc13	35	51	51	0.01	6	41
	Q2PFD7	Psd3	5	11	10	0.01	1	3
	A0A0R4J0J8	Specc1l	20	28	33	1	5	24
	Q2KN98	Specc1l	20	28	33	1	5	24
	A2AWL7	Mga	5	12	21	0.01	2	14
	E9QLG3	Mga	5	12	21	0.01	2	14
	G3X9B1	Heatr1	39	43	54	5	19	49
	E9QAM5	Helz2	21	12	11	0.01	0.01	3
	Q9R1Y5	Hic1	7	14	19	0.01	4	12
	Z4YJP0	Hic1	7	14	19	0.01	4	12
	F8VPM7	Erc1	5	16	13	0.01	0.01	6
	A0A1D5RM59	Tns1	26	37	39	0.01	3	32
	A0A087WQS0	Tns1	26	37	39	0.01	3	32
	E9Q0S6	Tns1	26	37	39	0.01	3	32
	V9GXF0	Erc1	5	15	13	0.01	0.01	0.01
	V9GXH3	Erc1	5	15	13	0.01	0.01	0.01
	Q2PFD7	Psd3	5	11	10	0.01	1	3
	Q8BJA3	Hmbox1	9	12	17	0.01	7	11
	H3BKM3	Hmbox1	9	12	17	0.01	7	11
	H3BKF8	Hmbox1	9	12	17	0.01	7	11
	E9PUQ5	Golga2	16	25	21	4	4	13
	E9Q0A3	Arhgef11	11	20	22	0.01	2	17
	Q9Z204	Hnrnpc	23	26	28	12	14	24
	Q9Z204	Hnrnpc	23	26	28	12	14	24
	P15116	Cdh2	9	12	12	3	2	8
	D3YYT0	Cdh2	9	12	12	3	2	8
	P14873	Map1b	4	15	14	0.01	0.01	9
	P70333	Hnrnph2	12	12	14	0.01	4	9
	E9PVP1	Crybg1	15	20	22	0.01	3	15
	A0A0G2JG52	Crybg1	15	20	22	0.01	3	15
	G5E924	Hnrnpl	12	16	22	2	2	13
	Q8VHM5	Hnrnpr	11	10	14	0.01	0.01	9
	Q00PI9	Hnrnpul2	43	42	48	24	22	41
	Z4YKB8	Hp1bp3	21	20	21	13	9	17
	Q3TEA8	Hp1bp3	21	20	21	13	9	17
	P20029	Hspa5	27	33	34	15	15	29
	Q9Z1M8	Ik	13	25	31	4	9	18
	D3YU58	Anapc7	17	17	23	0.01	6	16
	Q9Z1X4	Ilf3	30	36	40	8	11	33
	Q9Z1X4	Ilf3	30	36	40	8	11	33
	G5E8I8	Cherp	14	18	20	0.01	4	14
	Q6ZPV2	Ino80	23	31	44	2	11	30
	Q6ZPV2	Ino80	23	31	44	2	11	30
	Q6P4S8	Ints1	8	12	19	0.01	0.01	12
	Q3UQ44	Iqgap2	42	50	47	5	10	39
	E9Q9B7	Kidins220	4	12	11	0.01	1	7
	S4R1P5	Dst	4	14	19	0.01	0.01	7
	Q8BZQ7	Anapc2	11	18	18	0.01	3	14
	Q9JKF1	Iqgap1	20	27	28	0.01	4	19
	P11881	Itpr1	40	44	47	7	8	30
	P11881	Itpr1	40	44	47	7	8	30
	P11881	Itpr1	40	44	47	7	8	30
	P11881	Itpr1	40	44	47	7	8	30
	P11881	Itpr1	40	44	47	7	8	30
	P11881	Itpr1	40	44	47	7	8	30
	P11881	Itpr1	40	44	47	7	8	30
	P11881	Itpr1	40	44	47	7	8	30
	Q9Z329	Itpr2	65	67	78	14	23	65
	P70227	Itpr3	13	19	17	0.01	0.01	10
	Q8C1D8	Iws1	12	13	16	0.01	4	12
	Q6NZF1	Zc3h11a	4	16	21	0.01	4	13
	A2AQD5	Ssfa2	17	22	22	2	2	17
	A0A1Y7VMH7	Kidins220	4	12	11	0.01	1	7
	A3KG93	Kdm1a	6	9	12	0.01	0.01	7
	Q6ZQ88	Kdm1a	6	9	12	0.01	0.01	7
	A0A1Y7VME9	Kidins220	4	12	11	0.01	1	7
	A2AAE1	Kiaa1109	21	37	37	0.01	4	22
	A2AAE1	Kiaa1109	21	37	37	0.01	4	22
	A2AAE1	Kiaa1109	21	37	37	0.01	4	22
	A2AAE1	Kiaa1109	21	37	37	0.01	4	22
	Q6PDK2	Kmt2d	9	11	15	0.01	0.01	8
	Q80YR9	Rbm12b1	24	28	33	2	6	27
	Q99L88	Sntb1	19	22	24	4	5	17
	Q68FD5	Cltc	39	38	35	8	8	28
	Q5SXR6	Cltc	39	38	35	8	8	28
	Q6P5B5	Fxr2	20	17	23	2	4	19
	E9PU96	Urb1	45	53	72	3	13	55
	G5E8G6	Myo5b	54	54	64	3	10	51
	P21271	Myo5b	54	54	64	3	10	51
	Q5XJE5	Leo1	12	16	22	3	7	13
	Q8BH80	Vapb	12	12	12	4	3	8
	Q9QY76	Vapb	12	12	12	4	3	8
	P48678	Lmna	54	49	52	30	35	48
	Q61586	Gpam	21	22	24	6	4	19
	O88322	Nid2	25	33	35	3	8	28
	Q91ZX7	Lrp1	44	57	55	3	4	36
	A0A0R4J0I9	Lrp1	44	57	55	3	4	36
	Q8BWT1	Acaa2	14	17	15	6	4	11
	Q6RHR9	Magi1	7	15	15	0.01	0.01	11
	Q60847	Col12a1	55	50	53	4	12	46
	E9PX70	Col12a1	55	50	53	4	12	46
	Q6RHR9	Magi1	7	15	15	0.01	0.01	0.01
	Q60847	Col12a1	55	50	53	4	12	46
	Q60847	Col12a1	55	50	53	4	12	46
	A0A0N4SUZ0	Magi1	7	15	15	0.01	0.01	0.01
	Q9EQJ9	Magi3	11	12	16	0.01	0.01	12
	Q8K310	Matr3	48	48	55	16	17	49
	Q91VS8	Farp2	19	23	23	2	5	19
	J3QMC5	Mdn1	7	29	40	0.01	0.01	16
	A2ANY6	Mdn1	7	29	40	0.01	0.01	16
	F7BGR7	Gm21992	11	14	19	0.01	3	14
	C0HKD8	Mfap1a	11	16	18	1	5	12
	C0HKD9	Mfap1b	11	16	18	1	5	12
	H7BX50	Mga	5	12	21	0.01	2	14
	Q8BML1	Mical2	7	14	18	0.01	0.01	13
	D3Z598	Ltbp4	29	36	40	2	11	35
	Q8K4G1	Ltbp4	29	36	40	2	11	35
	A0A087WSN6	Fn1	57	69	71	23	0.01	62
	B9EHT6	Fn1	57	69	71	23	0.01	62
	Q810V0	Mphosph10	9	7	12	0.01	0.01	8
	Q3TYA6	Mphosph8	7	13	17	0.01	5	12
	P11247	Mpo	6	12	16	0.01	2	9
	Q9JMH9	Myo18a	76	86	86	13	23	71
	Q9JMH9	Myo18a	76	86	86	13	23	71
	P46978	Stt3a	16	12	15	5	4	8
	Q9R190	Mta2	16	28	27	2	8	21
	Q924K8	Mta3	4	16	13	0.01	4	9
	Q3UII8	Mta3	4	16	13	0.01	4	9
	Q80WJ7	Mtdh	19	21	25	3	8	20
	A0A0U1RNK7	Dock7	36	50	51	6	10	44
	F8VQB6	Myo10	12	13	22	0.01	0.01	17
	Q8R1A4	Dock7	36	50	51	6	10	44
	A2A9M5	Dock7	36	50	51	6	10	44
	E9PX48	Dock7	36	50	51	6	10	44
	Q8R1A4	Dock7	36	50	51	6	10	44
	A2A9M4	Dock7	36	50	51	6	10	44
	Q5SWZ5	Mprip	77	80	82	0.01	25	78
	F8WHL2	Copa	31	43	37	7	11	29
	Q8CIE6	Copa	31	43	37	7	11	29
	Q8BPM0	Daam1	16	16	16	7	3	12
	Q8BPM0	Daam1	16	16	16	7	3	12
	Q62383	Supt6h	46	54	61	4	15	47
	P09405	Ncl	17	22	21	4	11	17
	A2AL85	Asph	14	19	18	6	5	14
	Q8BSY0	Asph	14	19	18	6	5	14
	Q6PIJ4	Nfrkb	14	33	34	5	11	27
	Q8BY02	Nkrf	9	10	18	0.01	2	13
	H9KV00	Son	39	53	58	2	19	49
	Q6DFW4	Nop58	16	22	24	4	10	19
	Q9D6T0	Nosip	4	10	12	0.01	0.01	5
	E9Q7G0	Numa1	65	102	107	31	68	97
	F6ZQA3	Numa1	18	32	36	0.01	23	32
	Q8BH74	Nup107	34	36	39	9	14	34
	Q8R0G9	Nup133	30	32	38	8	13	29
	E9Q3G8	Nup153	13	22	26	3	10	19
	Q9Z0W3	Nup160	34	38	46	8	14	38
	A0A0J9YUD5	Nup205	29	26	37	2	5	32
	B9EJ54	Nup205	29	26	37	2	5	32
	Q9QY81	Nup210	14	17	21	3	4	15
	A0A0R4J1I6	Nup210	14	17	21	3	4	15
	Q9JIH2	Nup50	6	16	15	0.01	2	8
	A0A1B0GSX7	Nup98	38	50	52	8	14	37
	Q8CIC2	Nupl2	9	9	12	0.01	0.01	8
	E9QL43	Nupl2	9	9	12	0.01	0.01	8
	Q61235	Sntb2	22	26	26	4	10	21
	A0A0R4J150	Osbpl8	6	11	10	0.01	0.01	6
	B9EJ86	Osbpl8	6	12	10	0.01	0.01	6
	Q8K2T8	Paf1	18	22	26	3	10	21
	Q63ZW7	Patj	28	31	41	2	5	28
	P58501	Paxbp1	19	27	30	0.01	3	18
	P49586	Pcyt1a	7	9	9	0.01	0.01	5
	Q6NS46	Pdcd11	28	38	49	0.01	11	39
	Q3TJD7	Pdlim7	9	14	15	0.01	3	9
	Q4VA53	Pds5b	14	15	19	0.01	4	14
	Q9QY23	Pkp3	6	14	14	0.01	0.01	10
	Q9QY23	Pkp3	6	14	14	0.01	0.01	10
	Q68FH0	Pkp4	13	17	16	0.01	0.01	10
	E9Q6H8	Plekha5	20	29	25	3	2	19
	Q8VCQ8	Cald1	24	31	33	4	10	25
	Q922V4	Plrg1	20	24	26	3	10	20
	Q60953	Pml	20	30	29	10	12	22
	Q99KG5	Lsr	17	16	18	5	4	14
	Q3TUQ5	Pnn	22	27	30	4	11	24
	O35691	Pnn	22	27	30	4	11	24
	A2AJ88	Pnpla7	7	14	13	0.01	0.01	7
	A2AJ88	Pnpla7	7	14	13	0.01	0.01	7
	O35134	Polr1a	6	17	19	0.01	0.01	7
	P70700	Polr1b	5	12	10	0.01	0.01	3
	P08775	Polr2a	34	50	54	4	15	40
	A0A0R4J0V5	Polr2a	34	50	54	4	15	40
	Q8CFI7	Polr2b	26	38	35	5	11	30
	Q9QZH3	Ppie	10	12	12	0.01	3	6
	Q5FWX6	Prkd3	5	8	11	0.01	0.01	4
	Q8K1Y2	Prkd3	5	8	11	0.01	0.01	4
	Q99KP6	Prpf19	10	15	16	2	6	12
	Q922U1	Prpf3	18	23	26	3	14	20
	Q8CCF0	Prpf31	11	12	15	2	4	11
	Q9DAW6	Prpf4	18	20	26	4	12	19
	Q9R1C7	Prpf40a	20	23	34	3	6	24
	Q61136	Prpf4b	8	15	23	0.01	3	12
	Q91YR7	Prpf6	29	42	42	14	19	33
	Q99PV0	Prpf8	92	109	117	32	53	94
	Q14C51	Ptcd3	9	9	9	0.01	0.01	5
	Q3UEB3	Puf60	12	11	15	0.01	4	10
	Q3UEB3	Puf60	12	11	15	0.01	4	10
	Q61550	Rad21	12	20	20	1	4	14
	Q8C570	Rae1	11	11	15	1	2	10
	Q9EP71	Rai14	43	47	52	9	18	44
	Q64012	Raly	20	23	25	10	11	20
	Q9ERU9	Ranbp2	52	84	95	12	28	74
	Q8BX09	Rbbp5	7	13	12	1	2	5
	Q99KG3	Rbm10	23	27	32	2	11	26
	Q8C2Q3	Rbm14	21	27	32	10	16	26
	Q0VBL3	Rbm15	14	14	19	2	7	13
	B2RY56	Rbm25	22	28	33	6	10	26
	Q8VH51	Rbm39	11	15	18	3	6	14
	Q8VH51	Rbm39	11	15	18	3	6	14
	Q91YE7	Rbm5	17	25	29	5	8	24
	Q91YE7	Rbm5	17	25	29	5	8	24
	S4R1W5	Rbm6	19	24	30	2	9	25
	Q9CQT2	Rbm7	8	11	11	0.01	0.01	7
	Q9WV02	Rbmx	16	19	24	11	11	18
	Q91VM5	Rbmxl1	18	19	26	11	10	19
	Q6PR54	Rif1	9	20	27	0.01	4	21
	Q6PR54	Rif1	9	20	27	0.01	4	21
	Q6PR54	Rif1	9	20	27	0.01	4	21
	Q3UJU9	Rmdn3	12	16	14	4	3	10
	P27659	Rpl3	28	29	29	10	15	24
	Q9D8E6	Rpl4	34	37	40	9	14	34
	P47911	Rpl6	21	24	30	11	12	23
	P12970	Rpl7a	23	25	27	11	13	23
	Q6P5B0	Rrp12	14	22	30	2	3	22
	Q99LF4	Rtcb	12	14	19	0.01	1	10
	P60122	Ruvbl1	21	21	26	8	11	21
	Q9WTM5	Ruvbl2	30	30	33	14	21	29
	D3YXK2	Safb	28	33	39	5	16	29
	Q80YR5	Safb2	40	47	53	9	21	44
	Q9ER74	Sall1	5	13	19	0.01	1	10
	Q6P5E3	Sall1	5	13	19	0.01	1	10
	Q9Z315	Sart1	40	48	51	11	21	44
	E9PZM7	Scaf11	14	24	26	0.01	5	20
	Q80U72	Scrib	24	34	33	2	4	27
	Q9EP97	Senp3	5	10	13	0.01	2	7
	E9Q5F9	Setd2	6	21	33	0.01	0.01	15
	E9Q5F9	Setd2	6	21	33	0.01	0.01	15
	Q9D554	Sf3a3	14	18	19	2	7	12
	Q99NB9	Sf3b1	48	55	58	17	30	53
	G5E866	Sf3b1	48	55	58	17	30	53
	Q3UJB0	Sf3b2	31	37	38	10	19	32
	Q921M3	Sf3b3	36	42	47	15	24	40
	Q3USH5	Sfswap	5	19	22	0.01	3	14
	Q60520	Sin3a	12	27	22	0.01	3	17
	Q60520	Sin3a	12	27	22	0.01	3	17
	Q62141	Sin3b	6	10	10	0.01	0.01	0.01
	Q62141	Sin3b	6	10	10	0.01	0.01	6
	Q9CZU3	Skiv2l2	29	33	36	2	9	26
	Q8CH25	Sltm	20	28	34	0.01	9	25
	Q8BHJ9	Slu7	12	15	18	0.01	0.01	12
	Q6DIC0	Smarca2	29	34	35	0.01	0.01	25
	F2Z4A9	Smarca2	29	34	35	0.01	0.01	25
	A0A0R4J170	Smarca4	23	29	28	2	7	21
	Q3TKT4	Smarca4	23	29	28	2	7	21
	Q3TKT4	Smarca4	23	29	28	2	7	21
	P97496	Smarcc1	8	17	16	3	0.01	10
	P97496	Smarcc1	8	17	16	3	0.01	10
	Q99JR8	Smarcd2	9	17	16	0.01	0.01	7
	Q99JR8	Smarcd2	9	17	16	0.01	0.01	7
	O54941	Smarce1	9	13	13	2	4	8
	Q9CU62	Smc1a	41	57	58	9	25	52
	Q9CW03	Smc3	41	49	53	9	19	41
	Q3UKJ7	Smu1	11	16	19	2	6	12
	Q6P4T2	Snrnp200	69	90	103	30	50	91
	Q6PE01	Snrnp40	9	14	16	2	4	10
	A0A0B4J1E2	Snw1	18	25	24	4	8	19
	A2ADB0	Spen	13	26	35	0.01	2	26
	Q62261	Sptbn1	123	136	140	44	71	131
	A0A087WNL7	Srcap	5	12	11	0.01	0.01	6
	A0A087WQ44	Srcap	5	12	11	0.01	0.01	6
	A0A087WNX7	Srcap	5	12	11	0.01	0.01	6
	Q922B9	Ssfa2	17	22	22	2	2	17
	Q9D3E6	Stag1	12	23	26	0.01	4	9
	O35638	Stag2	14	21	18	0.01	0.01	11
	A2AFF6	Stag2	14	21	18	0.01	0.01	11
	Q9D666	Sun1	6	10	10	1	2	5
	O55201	Supt5h	13	27	32	0.01	4	19
	Q9D198	Syf2	8	9	12	0.01	1	6
	Q6ZWQ0	Syne2	97	187	235	6	38	154
	Q80UV9	Taf1	14	30	30	0.01	6	17
	Q80UV9	Taf1	14	30	30	0.01	6	17
	E9QAP7	Taf4	9	12	14	1	3	10
	F8VPY2	Taf5	10	19	20	2	8	16
	Q62311	Taf6	17	24	27	1	6	16
	Q9R1C0	Taf7	6	8	11	1	2	3
	Q8CGF7	Tcerg1	9	16	20	0.01	1	9
	Q8CGF7	Tcerg1	9	16	20	0.01	1	9
	Q9ERA6	Tfip11	21	26	33	0.01	2	28
	B1AZI6	Thoc2	7	12	17	0.01	2	8
	Q569Z6	Thrap3	20	30	31	3	12	27
	P39447	Tjp1	59	62	71	17	25	61
	B9EHJ3	Tjp1	58	61	70	17	26	60
	Q9Z0U1	Tjp2	35	43	41	7	16	36
	P58871	Tnks1bp1	29	47	53	2	8	40
	Q04750	Top1	23	23	21	15	9	17
	Q01320	Top2a	13	20	26	4	11	20
	Q64511	Top2b	39	55	63	9	23	44
	Q921T2	Tor1aip1	13	16	22	4	6	17
	P70399	Tp53bp1	12	25	27	0.01	3	15
	P70399	Tp53bp1	12	25	27	0.01	3	15
	Q7M739	Tpr	23	29	33	2	6	29
	F6ZDS4	Tpr	23	29	33	2	6	29
	Q99KW3	Triobp	8	16	14	0.01	0.01	9
	Q99KW3	Triobp	8	16	14	0.01	0.01	9
	Q99KW3	Triobp	8	16	14	0.01	0.01	9
	G5E870	Trip12	5	28	34	0.01	3	22
	A2ASS6	Ttn	61	138	185	17	61	0.01
	P68372	Tubb4b	17	17	21	5	0.01	16
	P99024	Tubb5	15	16	20	7	9	15
	E9QJS1	Tyk2	9	12	14	0.01	0.01	8
	Q9R117	Tyk2	9	12	14	0.01	0.01	8
	Q6NV83	U2surp	27	34	36	6	14	30
	Q6NV83	U2surp	27	34	36	6	14	30
	Q811S7	Ubp1	13	17	19	2	4	14
	Q9EPU0	Upf1	16	27	22	0.01	0.01	17
	Q9EPU0	Upf1	16	27	22	0.01	0.01	17
	Q571H0	Urb1	45	53	72	3	13	55
	E9Q7L1	Urb2	17	28	34	6	14	29
	Q3TIX9	Usp39	13	18	17	1	3	12
	Q8C7V3	Utp15	19	20	24	4	8	17
	Q5XG71	Utp20	48	56	72	2	16	61
	E9QK83	Utp20	48	56	72	2	16	61
	E9Q6R7	Utrn	121	139	150	25	60	128
	Q01853	Vcp	14	17	23	1	4	14
	E9PZY8	Virma	9	19	26	0.01	0.01	17
	A2AIV2	Virma	9	19	26	0.01	0.01	17
	Q923D5	Wbp11	4	6	17	0.01	2	6
	Q8K4P0	Wdr33	5	15	21	0.01	4	13
	Q3TA68	Wdr36	20	28	29	6	11	24
	Q3TAQ9	Wdr36	20	28	29	6	11	24
	Q6ZQL4	Wdr43	13	18	20	0.01	6	16
	Q3U821	Wdr75	14	16	25	3	6	20
	Q9DCD2	Xab2	17	22	27	0.01	7	22
	Q9DBR1	Xrn2	6	11	16	0.01	0.01	7
	Q9DBR1	Xrn2	6	11	16	0.01	0.01	7
	D3YWX2	Ylpm1	19	33	45	0.01	6	27
	E9Q5K9	Ythdc1	9	13	17	0.01	4	12
	E9Q5K9	Ythdc1	9	13	17	0.01	4	12
	E9Q5K9	Ythdc1	9	13	17	0.01	4	12
	Q8K0L9	Zbtb20	13	20	20	0.01	3	15
	Q8K0L9	Zbtb20	13	20	20	0.01	3	15
	E9Q784	Zc3h13	4	19	24	0.01	0.01	14
	Q8BJ05	Zc3h14	12	21	24	0.01	5	15
	Q9CYA6	Zcchc8	9	11	15	0.01	2	8
	Q8C827	Zfp62	14	23	23	0.01	6	19
	Q8C827	Zfp62	14	23	23	0.01	6	19
	E9QML5	Zfp638	18	45	55	0.01	10	35
	O88532	Zfr	11	19	21	0.01	0.01	12
	A2A483	Zmynd8	11	17	23	0.01	3	16
	Q3UH28	Zmynd8	11	17	23	0.01	3	16
	E9Q8D1	Zmynd8	11	17	23	0.01	3	16
	Q3U1M7	Zmynd8	11	17	23	0.01	3	16
	Q61624	Znf148	4	12	18	0.01	4	9
