# Supplementary material for: The splicing factor XAB2 interacts with ERCC1-XPF and XPG for R-loop processing
Source: Nat Commun. 2021 May 26;12:3153. doi: 10.1038/s41467-021-23505-1 (PMC8155215; doi:10.1038/s41467-021-23505-1)
Supplement: Supplementary file 5 — Supplementary Data 3 [file 41467_2021_23505_MOESM5_ESM.xlsx]

## Sheet: Sheet1
	Suppl. data S3. A list of 255 differentially expressed genes in HEPA cells
	transfected with dsRNA targeting the Xab2 transcript vs. scramble control cells
		Gene ID	Gene symbol	FC	P value	Q value
		XLOC_024651	Arglu1	5.49377	5e-05	0.00580969
		XLOC_000040	Gsta3	2.79087	5e-05	0.00580969
		XLOC_008926	Kmt2d	2.58565	5e-05	0.00580969
		XLOC_002682	Mbd6	2.57791	5e-05	0.00580969
		XLOC_005261	Mir8099-1	2.43773	5e-05	0.00580969
		XLOC_024417	Nlrc5	2.1148	5e-05	0.00580969
		XLOC_013555	Lrp4	2.05561	5e-05	0.00580969
		XLOC_022045	Lmtk3	1.94346	5e-05	0.00580969
		XLOC_018507	Cacna2d1	1.85897	5e-05	0.00580969
		XLOC_026663	Ptpn23	1.79707	5e-05	0.00580969
		XLOC_016963	Col27a1	1.75583	5e-05	0.00580969
		XLOC_017857	Szt2	1.67353	5e-05	0.00580969
		XLOC_020480	Kbtbd8	1.60803	5e-05	0.00580969
		XLOC_025836	Gsta4	1.6045	0.0002	0.0165624
		XLOC_006331	Lhfpl2	1.58489	0.0001	0.00979673
		XLOC_018736	Ugt2b35	1.56796	5e-05	0.00580969
		XLOC_005623	Zfyve26	1.55333	5e-05	0.00580969
		XLOC_000021	Xkr9	1.53532	0.0003	0.0223716
		XLOC_022746	Gltscr1	1.53013	5e-05	0.00580969
		XLOC_019430	Ugt2b34	1.491	5e-05	0.00580969
		XLOC_016830	Mdn1	1.48597	5e-05	0.00580969
		XLOC_008711	BC024139,Eppk1	1.44005	5e-05	0.00580969
		XLOC_014615	Prr5l	1.439	5e-05	0.00580969
		XLOC_014061	Ss18l1	1.43579	0.00095	0.0474652
		XLOC_027448	Clcn5	1.43536	5e-05	0.00580969
		XLOC_012449	Lcor	1.43418	5e-05	0.00580969
		XLOC_018944	Gm15800	1.43285	5e-05	0.00580969
		XLOC_001101	Lamc2	1.42796	5e-05	0.00580969
		XLOC_007943	Abcc4	1.4224	5e-05	0.00580969
		XLOC_026981	Maoa	1.41976	5e-05	0.00580969
		XLOC_017062	Usp24	1.41517	5e-05	0.00580969
		XLOC_011820	Nrep	1.4087	0.0005	0.0328706
		XLOC_019713	Cldn4	1.4086	5e-05	0.00580969
		XLOC_014755	Cep152	1.40227	5e-05	0.00580969
		XLOC_022963	Kmt2b	1.40068	5e-05	0.00580969
		XLOC_010712	Igf2r	1.39831	0.00015	0.0135443
		XLOC_026949	Xk	1.39652	0.00055	0.0343498
		XLOC_022366	Ampd3	1.39177	5e-05	0.00580969
		XLOC_000809	Fam126b	1.39142	5e-05	0.00580969
		XLOC_027346	Vsig1	1.38602	0.0001	0.00979673
		XLOC_017307	Hspg2	1.38066	5e-05	0.00580969
		XLOC_016055	Slc7a11	1.37956	5e-05	0.00580969
		XLOC_025789	Vps13c	1.37503	5e-05	0.00580969
		XLOC_003308	Per1	1.37071	5e-05	0.00580969
		XLOC_020684	Mgst1	1.36819	5e-05	0.00580969
		XLOC_006435	Gpr137b	1.36716	0.0009	0.0463577
		XLOC_018597	Depdc5	1.36419	0.00035	0.0248633
		XLOC_009821	Plcxd2	1.3597	5e-05	0.00580969
		XLOC_003187	Fnip1	1.35777	5e-05	0.00580969
		XLOC_011902	Cep120	1.3552	5e-05	0.00580969
		XLOC_009352	Map3k13	1.34969	0.0003	0.0223716
		XLOC_019058	Gigyf1	1.3466	5e-05	0.00580969
		XLOC_008878	Gxylt1	1.34321	5e-05	0.00580969
		XLOC_017329	Ubr4	1.32826	5e-05	0.00580969
		XLOC_024318	Hmox1	1.32734	5e-05	0.00580969
		XLOC_000272	Spp2	1.3259	0.0003	0.0223716
		XLOC_022076	Herc2	1.32304	5e-05	0.00580969
		XLOC_000432	Dennd1b	1.32242	5e-05	0.00580969
		XLOC_021898	Zfp568	1.31555	5e-05	0.00580969
		XLOC_023213	Chd2	1.31464	0.00025	0.0198267
		XLOC_006116	Serpinb9b	1.31455	5e-05	0.00580969
		XLOC_000775	Slc40a1	1.31291	5e-05	0.00580969
		XLOC_019427	Tmprss11f	1.31218	0.00015	0.0135443
		XLOC_027257	Atp7a	1.30903	0.0001	0.00979673
		XLOC_013985	Ctsa	1.30877	0.00015	0.0135443
		XLOC_012748	Vps13a	1.30779	5e-05	0.00580969
		XLOC_027336	Trap1a	1.30391	5e-05	0.00580969
		XLOC_022423	Tnrc6a	1.29923	5e-05	0.00580969
		XLOC_011491	Dsg2	1.29913	5e-05	0.00580969
		XLOC_016225	Sprr1b	1.29789	5e-05	0.00580969
		XLOC_018109	Vps13d	1.29722	0.0004	0.0275028
		XLOC_027335	Mum1l1	1.29629	0.0001	0.00979673
		XLOC_000169	Pikfyve	1.2962	0.0001	0.00979673
		XLOC_010845	Dusp1	1.29596	5e-05	0.00580969
		XLOC_016792	Trp53inp1	1.29421	5e-05	0.00580969
		XLOC_026625	Sema3b	1.29341	0.00095	0.0474652
		XLOC_010812	Mapk8ip3	1.29288	0.00015	0.0135443
		XLOC_003479	Ccl2	1.29283	0.0001	0.00979673
		XLOC_020275	Gpnmb	1.29097	5e-05	0.00580969
		XLOC_009427	Iqcb1	1.2906	0.00045	0.0302469
		XLOC_023585	Cln3	1.29053	0.0002	0.0165624
		XLOC_011181	Ankrd12	1.28987	0.0001	0.00979673
		XLOC_009982	Tmprss2	1.28917	0.0001	0.00979673
		XLOC_023092	Ftl1	1.28742	0.0001	0.00979673
		XLOC_018614	Htt	1.28536	0.0002	0.0165624
		XLOC_006341	Gcnt4	1.28422	0.00055	0.0343498
		XLOC_002173	Ankrd52	1.28421	0.0002	0.0165624
		XLOC_016368	Csf1	1.27877	5e-05	0.00580969
		XLOC_013130	Arl5b	1.27818	0.00035	0.0248633
		XLOC_010248	Clcn7	1.27778	0.00025	0.0198267
		XLOC_015063	Lama5	1.27714	0.0001	0.00979673
		XLOC_001185	Uhmk1	1.27507	5e-05	0.00580969
		XLOC_006866	Zswim6	1.27372	0.0001	0.00979673
		XLOC_024867	Ifi30	1.27338	0.00035	0.0248633
		XLOC_006015	Elmo1	1.27002	0.0005	0.0328706
		XLOC_009003	Itga5	1.27001	0.00025	0.0198267
		XLOC_010980	Vars2	1.2697	0.0003	0.0223716
		XLOC_024169	Ppp1r3b	1.26755	0.0005	0.0328706
		XLOC_001729	Rev3l	1.2667	0.0007	0.039297
		XLOC_004995	Dnmt3a	1.26584	0.00045	0.0302469
		XLOC_020984	Atoh8	1.26207	0.00045	0.0302469
		XLOC_016954	Snx30	1.26094	0.0002	0.0165624
		XLOC_008560	Trio	1.2607	0.0001	0.00979673
		XLOC_001742	Ostm1	1.25917	0.00035	0.0248633
		XLOC_017753	Jun	1.25872	0.0006	0.0361181
		XLOC_014303	Zbtb26	1.25642	0.0004	0.0275028
		XLOC_013154	Acbd5	1.25619	0.0006	0.0361181
		XLOC_018757	Slc4a4	1.256	0.0002	0.0165624
		XLOC_009984	Prdm15	1.25379	0.00055	0.0343498
		XLOC_003372	Zzef1	1.2524	0.0009	0.0463577
		XLOC_005130	Fam179b	1.25056	0.0009	0.0463577
		XLOC_025888	Xrn1	1.24986	0.00075	0.04133
		XLOC_020991	Tgoln1	1.2489	0.00075	0.04133
		XLOC_003067	Cpeb4	1.24877	0.0008	0.0436044
		XLOC_015620	Gba	1.24312	0.0003	0.0223716
		XLOC_000831	Fzd5	1.24048	0.00075	0.04133
		XLOC_014835	Flrt3	1.23971	0.00075	0.04133
		XLOC_008671	Ago2	1.23796	0.0003	0.0223716
		XLOC_007203	Ercc6	1.23776	0.0008	0.0436044
		XLOC_002169	Stat2	1.23676	0.00085	0.0456654
		XLOC_000527	Olfml2b	1.2358	0.0006	0.0361181
		XLOC_000152	Nbeal1	1.23295	0.00055	0.0343498
		XLOC_007140	Zswim8	1.22688	0.0009	0.0463577
		XLOC_019125	Trrap	1.22233	0.00055	0.0343498
		XLOC_019654	Camkk2	-1.20376	0.00055	0.0343498
		XLOC_016880	Ccdc107	-1.21111	0.00085	0.0456654
		XLOC_022093	Tarsl2	-1.22344	0.00065	0.037763
		XLOC_027434	Arhgap6	-1.22856	0.00055	0.0343498
		XLOC_023705	Ifitm3	-1.22894	0.0007	0.039297
		XLOC_010419	H2-Q1	-1.23057	0.00035	0.0248633
		XLOC_023256	Btbd1	-1.23403	0.00065	0.037763
		XLOC_019480	Antxr2	-1.23838	0.0007	0.039297
		XLOC_012402	Papss2	-1.23967	0.00095	0.0474652
		XLOC_026398	Lingo1	-1.24033	0.00045	0.0302469
		XLOC_018489	Abcb1b	-1.24221	0.0006	0.0361181
		XLOC_014354	Grb14	-1.24339	0.0002	0.0165624
		XLOC_014881	Sox12	-1.24567	0.00085	0.0456654
		XLOC_003620	Cisd3	-1.24802	0.00055	0.0343498
		XLOC_013229	Rapgef1	-1.2529	0.00015	0.0135443
		XLOC_019453	Btc	-1.25334	0.0004	0.0275028
		XLOC_010867	Fkbp5	-1.25482	0.0003	0.0223716
		XLOC_004745	Faap100	-1.25511	0.00015	0.0135443
		XLOC_012669	Uqcc3	-1.25594	0.0006	0.0361181
		XLOC_024291	Slc27a1	-1.25636	0.0009	0.0463577
		XLOC_023518	Galnt18	-1.25668	0.00015	0.0135443
		XLOC_017681	Rnf183	-1.25714	0.00035	0.0248633
		XLOC_004564	Aarsd1	-1.25749	0.0003	0.0223716
		XLOC_013063	Itih5	-1.25799	0.0001	0.00979673
		XLOC_024334	Inpp4b	-1.258	0.0001	0.00979673
		XLOC_020814	Podxl	-1.25823	0.0007	0.039297
		XLOC_000904	Pid1	-1.25986	0.0005	0.0328706
		XLOC_026554	1190002N15Rik	-1.26041	0.00035	0.0248633
		XLOC_012394	Il33	-1.26332	0.00055	0.0343498
		XLOC_010924	Angptl4	-1.26643	0.00075	0.04133
		XLOC_019782	Psmg3	-1.26695	0.0009	0.0463577
		XLOC_005094	Foxg1	-1.26852	0.00065	0.037763
		XLOC_009911	Adamts1	-1.26854	0.0009	0.0463577
		XLOC_019338	Qdpr	-1.27211	5e-05	0.00580969
		XLOC_015417	Bhlhe22	-1.27223	0.0004	0.0275028
		XLOC_013275	Ptges2	-1.27357	0.0006	0.0361181
		XLOC_005752	Ccdc85c	-1.27378	0.00055	0.0343498
		XLOC_025617	Pvrl1	-1.27421	0.00065	0.037763
		XLOC_024879	Nr2f6	-1.27526	0.00025	0.0198267
		XLOC_024568	Irf8	-1.27637	0.0004	0.0275028
		XLOC_004759	Pycr1	-1.27802	0.0002	0.0165624
		XLOC_016443	Enpep	-1.2848	5e-05	0.00580969
		XLOC_003648	Igfbp4	-1.29022	0.0001	0.00979673
		XLOC_024938	Nfix	-1.29184	5e-05	0.00580969
		XLOC_002545	Cry1	-1.29276	0.00065	0.037763
		XLOC_019327	Hs3st1	-1.29297	0.0001	0.00979673
		XLOC_009707	Etv5	-1.29736	0.0002	0.0165624
		XLOC_003691	Tmem106a	-1.30111	0.00095	0.0474652
		XLOC_005480	1700030C10Rik	-1.30183	0.00085	0.0456654
		XLOC_010829	Metrn	-1.30319	0.0007	0.039297
		XLOC_004406	Stxbp4	-1.30426	0.00065	0.037763
		XLOC_001099	Rgl1	-1.30833	0.0004	0.0275028
		XLOC_012917	Shtn1	-1.30889	5e-05	0.00580969
		XLOC_022953	Sdhaf1	-1.3094	0.0001	0.00979673
		XLOC_011977	Ctif	-1.31107	0.0002	0.0165624
		XLOC_012460	Marveld1	-1.31284	5e-05	0.00580969
		XLOC_014200	Agpat2	-1.31857	5e-05	0.00580969
		XLOC_003740	Tcam1	-1.32276	5e-05	0.00580969
		XLOC_023626	Bcl7c	-1.32373	0.00015	0.0135443
		XLOC_017266	Map3k6	-1.32992	0.0006	0.0361181
		XLOC_008755	Il2rb	-1.33001	5e-05	0.00580969
		XLOC_004666	Cd300lb	-1.33065	5e-05	0.00580969
		XLOC_001318	G0s2	-1.33151	0.0001	0.00979673
		XLOC_009804	Tigit	-1.33194	5e-05	0.00580969
		XLOC_022220	Lipt2	-1.33285	5e-05	0.00580969
		XLOC_022452	Zfp771	-1.3348	0.00015	0.0135443
		XLOC_009611	Dexi	-1.33516	0.0003	0.0223716
		XLOC_022437	Ccdc101	-1.33528	0.0002	0.0165624
		XLOC_004246	Spns2	-1.33602	0.0003	0.0223716
		XLOC_016969	6330416G13Rik	-1.33835	5e-05	0.00580969
		XLOC_022750	Inafm1	-1.34141	0.0009	0.0463577
		XLOC_019482	Prkg2	-1.34323	5e-05	0.00580969
		XLOC_021212	Grcc10	-1.34412	5e-05	0.00580969
		XLOC_003051	Fancl	-1.34449	0.00035	0.0248633
		XLOC_003919	Igfbp3	-1.349	5e-05	0.00580969
		XLOC_006591	Mcur1	-1.35569	5e-05	0.00580969
		XLOC_018828	Lrrc8b	-1.35616	5e-05	0.00580969
		XLOC_009650	Sdf2l1	-1.35769	0.00015	0.0135443
		XLOC_021829	Tgfb1	-1.35833	5e-05	0.00580969
		XLOC_006828	Tmem171	-1.36459	5e-05	0.00580969
		XLOC_019492	Plac8	-1.36711	5e-05	0.00580969
		XLOC_000292	Twist2	-1.37114	5e-05	0.00580969
		XLOC_009385	Cep19	-1.38222	0.0002	0.0165624
		XLOC_023008	Kctd15	-1.38716	0.0001	0.00979673
		XLOC_024578	Zfpm1	-1.38907	5e-05	0.00580969
		XLOC_020448	Txnrd3	-1.39076	5e-05	0.00580969
		XLOC_004677	Fdxr	-1.39135	0.0004	0.0275028
		XLOC_008876	Abcd2	-1.39297	5e-05	0.00580969
		XLOC_013163	Il1rn	-1.39331	5e-05	0.00580969
		XLOC_007920	Tbc1d4	-1.39678	0.00025	0.0198267
		XLOC_026302	Oaf	-1.40583	5e-05	0.00580969
		XLOC_009259	Rbfox1	-1.41625	0.0006	0.0361181
		XLOC_021223	Ptms	-1.42134	5e-05	0.00580969
		XLOC_021068	H1fx	-1.42328	5e-05	0.00580969
		XLOC_010899	Notch3	-1.42502	0.00035	0.0248633
		XLOC_014925	Scand1	-1.44548	5e-05	0.00580969
		XLOC_014373	Mettl8	-1.45232	5e-05	0.00580969
		XLOC_020504	Lmcd1	-1.45715	5e-05	0.00580969
		XLOC_013579	Lrrc4c	-1.4692	0.0009	0.0463577
		XLOC_000478	Tnr	-1.46958	5e-05	0.00580969
		XLOC_022758	Calm3	-1.47282	5e-05	0.00580969
		XLOC_004539	Hap1	-1.47942	5e-05	0.00580969
		XLOC_025624	H2afx	-1.48535	5e-05	0.00580969
		XLOC_005401	Tnfaip2	-1.49665	5e-05	0.00580969
		XLOC_000117	Osgepl1	-1.50134	5e-05	0.00580969
		XLOC_014910	Ggt7	-1.50398	0.0001	0.00979673
		XLOC_025406	Mmp10	-1.50667	5e-05	0.00580969
		XLOC_002587	Socs2	-1.52788	5e-05	0.00580969
		XLOC_016216	Npr1	-1.53653	0.001	0.0496324
		XLOC_007173	Wnt5a	-1.54269	5e-05	0.00580969
		XLOC_009695	Clcn2	-1.55145	0.0003	0.0223716
		XLOC_021720	Pglyrp1	-1.56003	5e-05	0.00580969
		XLOC_019322	Slc2a9	-1.56081	0.0009	0.0463577
		XLOC_005593	Gpr135,L3hypdh	-1.57489	0.0001	0.00979673
		XLOC_008330	H1f0	-1.58099	5e-05	0.00580969
		XLOC_023537	Syt17	-1.58359	0.00025	0.0198267
		XLOC_012242	Rcor2	-1.59586	5e-05	0.00580969
		XLOC_017708	Ptprd	-1.60272	5e-05	0.00580969
		XLOC_000339	Serpinb2	-1.63868	5e-05	0.00580969
		XLOC_020096	Ppp1r9a	-1.66783	5e-05	0.00580969
		XLOC_016370	Gstm7	-1.68108	5e-05	0.00580969
		XLOC_004761	Notum	-1.69305	5e-05	0.00580969
		XLOC_014775	Mal	-1.69854	5e-05	0.00580969
		XLOC_026190	Epor	-1.71145	0.0009	0.0463577
		XLOC_001061	Pkp1	-1.74101	5e-05	0.00580969
		XLOC_010531	Trerf1	-1.74822	5e-05	0.00580969
		XLOC_004525	Krt33b	-1.86845	0.00095	0.0474652
		XLOC_016058	Ndufc1	-2.16564	5e-05	0.00580969
		XLOC_024633	Xab2	-2.51335	5e-05	0.00580969
		XLOC_017267	Slc9a1	-6.86589	5e-05	0.00580969
		XLOC_012228	Mir192,Mir194-2	-76.5398	5e-05	0.00580969
