# Supplementary material for: The splicing factor XAB2 interacts with ERCC1-XPF and XPG for R-loop processing
Source: Nat Commun. 2021 May 26;12:3153. doi: 10.1038/s41467-021-23505-1 (PMC8155215; doi:10.1038/s41467-021-23505-1)
Supplement: Supplementary file 6 — Supplementary Data 4 [file 41467_2021_23505_MOESM6_ESM.xlsx]

## Sheet: Sheet1
		Suppl. data S4. A list of 333 differentially expressed genes in mES cells
		transfected with dsRNA targeting the Xab2 transcript vs. scramble control cells
		Gene ID	Gene symbol	FC	P value	Q value
		XLOC_039582	Gm21978	ND in Scrbl cells	0.00445	0.0396993
		XLOC_024521	Gm9959	ND in Scrbl cells	0.00345	0.0311317
		XLOC_021960	Gm23332	ND in Scrbl cells	0.00305	0.0277013
		XLOC_012490	Ighv1-60	ND in Scrbl cells	0.0022	0.0203589
		XLOC_027409	Scarna17	ND in Scrbl cells	0.00215	0.0199648
		XLOC_046725	1700065J11Rik	ND in Scrbl cells	0.00175	0.0184357
		XLOC_031461	Gm16355	ND in Scrbl cells	0.0017	0.0184357
		XLOC_062989	Gm15378	ND in Scrbl cells	0.0015	0.01775
		XLOC_014722	Gm9742	ND in Scrbl cells	0.00145	0.01775
		XLOC_064030	Gm14614	ND in Scrbl cells	0.001	0.01775
		XLOC_018145	Ube2e2	13805.9	5e-05	0.00484589
		XLOC_031542	Uckl1os	28.7979	0.00135	0.01775
		XLOC_050684	Rnf225	16.7007	5e-05	0.00484589
		XLOC_034754	Gm27403,Gm27611	6.90078	0.0045	0.0400885
		XLOC_010057	Cep131	6.69238	5e-05	0.00484589
		XLOC_037000	4933431E20Rik	6.43754	0.00055	0.01775
		XLOC_032450	Cd82	5.2906	0.00055	0.01775
		XLOC_047412	Gata2	3.90226	0.0001	0.00917299
		XLOC_048031	Arntl2	3.72097	0.00285	0.0259223
		XLOC_011292	AC099934.1	3.64175	5e-05	0.00484589
		XLOC_020851	Kansl2	3.1448	5e-05	0.00484589
		XLOC_031779	Snhg7,Snora17	2.9245	0.001	0.01775
		XLOC_047707	A2m	2.79648	0.0002	0.0177
		XLOC_052192	RP23-370I17.3	2.40136	0.00175	0.0184357
		XLOC_031529	Birc7	2.38851	0.0027	0.0246233
		XLOC_035717	Pitx2	2.16856	0.00275	0.025055
		XLOC_030395	Platr26	2.0462	0.0015	0.01775
		XLOC_040624	Ldha-ps2	1.92526	0.005	0.0443646
		XLOC_020671	Card10	1.82712	0.00335	0.0302656
		XLOC_054102	Cemip	1.82287	0.00265	0.0241907
		XLOC_032409	Ptprj	1.77887	0.00265	0.0241907
		XLOC_012282	Ahnak2	1.76374	0.0027	0.0246233
		XLOC_007498	Adam19	1.7631	0.0005	0.01775
		XLOC_024886	Notch3	1.69433	0.00365	0.0327718
		XLOC_041150	Klhl17,Plekhn1	1.67046	0.0044	0.0392719
		XLOC_036591	Kirrel	1.65161	0.001	0.01775
		XLOC_058850	Ldlr	1.56699	0.0033	0.029864
		XLOC_035347	Rps10-ps1 (retro)	-1.4895	0.00375	0.0336136
		XLOC_042975	Gm5869	-1.50335	0.0043	0.0384066
		XLOC_001865	Gm7658	-1.50374	0.004	0.0358034
		XLOC_006017	Rpsa-ps2	-1.50662	0.0047	0.0417617
		XLOC_052303	RP23-136A14.1	-1.50811	0.00335	0.0302656
		XLOC_024624	Pabpc6	-1.51425	0.00515	0.0456311
		XLOC_012147	Gm6863	-1.51434	0.0045	0.0400885
		XLOC_035742	Gm43524	-1.51775	0.00435	0.0388348
		XLOC_059966	Rpl15-ps3	-1.51932	0.0041	0.0366811
		XLOC_040956	Gm13050	-1.52068	0.0055	0.048561
		XLOC_029031	Rpl9-ps6	-1.52373	0.00465	0.0413369
		XLOC_063032	Rps24-ps3	-1.52597	0.00355	0.0319119
		XLOC_026674	Gm10036	-1.52782	0.004	0.0358034
		XLOC_002196	Sumo1	-1.52801	0.0037	0.0331891
		XLOC_057302	Gm7901	-1.53023	0.00545	0.0481534
		XLOC_044891	Gm15484	-1.53185	0.00565	0.0498504
		XLOC_001348	Rpsa-ps1	-1.53387	0.0028	0.0254798
		XLOC_056561	2310036O22Rik	-1.54072	0.00525	0.0464407
		XLOC_015341	Gm10260	-1.54273	0.00325	0.0294185
		XLOC_028250	Fau	-1.54306	0.0043	0.0384066
		XLOC_057161	Gm8623	-1.54491	0.0026	0.0237688
		XLOC_045158	Rps16-ps2	-1.54825	0.00325	0.0294185
		XLOC_027132	Gm10269	-1.55002	0.0052	0.0460308
		XLOC_062956	Rpl3-ps2	-1.55216	0.00195	0.0188553
		XLOC_059156	Rpp25	-1.55333	0.00205	0.0192496
		XLOC_054828	Ifitm2	-1.55533	0.0031	0.028108
		XLOC_026625	Rpl27-ps3	-1.56084	0.0017	0.0184357
		XLOC_020476	Eif3h	-1.56321	0.00205	0.0192496
		XLOC_038868	Gm11263	-1.56683	0.00275	0.025055
		XLOC_014531	Rps23	-1.56919	0.0014	0.01775
		XLOC_058756	Gm10709	-1.57576	0.0036	0.0323382
		XLOC_037023	Sars	-1.57793	0.0045	0.0400885
		XLOC_011096	Gm4294	-1.57917	0.0017	0.0184357
		XLOC_027343	Rps2-ps10	-1.58337	0.00105	0.01775
		XLOC_034793	Rps23-ps1	-1.58478	0.0032	0.0289799
		XLOC_032949	Rps15a-ps7	-1.58527	0.00185	0.0185095
		XLOC_059387	Rps27a-ps2	-1.58596	0.00225	0.0207605
		XLOC_008657	Uqcr10	-1.59311	0.00515	0.0456311
		XLOC_002692	Gm6170	-1.59578	0.0018	0.0184357
		XLOC_002446	Gm6136	-1.59599	0.0022	0.0203589
		XLOC_053487	Rps11	-1.59941	0.00095	0.01775
		XLOC_047229	Rpl34-ps1	-1.60162	0.00085	0.01775
		XLOC_029179	Rpl13a-ps1	-1.602	0.0021	0.0196848
		XLOC_004906	Rps15	-1.60328	0.00115	0.01775
		XLOC_036830	Rpl21-ps11	-1.6058	0.0042	0.0375401
		XLOC_045388	Atp5j2	-1.60584	0.0031	0.028108
		XLOC_048287	Ybx1-ps2	-1.60633	0.0011	0.01775
		XLOC_018406	Gm6055	-1.60742	0.00265	0.0241907
		XLOC_043605	Gm10051	-1.60792	0.00115	0.01775
		XLOC_017841	Gm10233	-1.61119	0.0026	0.0237688
		XLOC_017576	Rps19-ps1	-1.61661	0.0051	0.0452199
		XLOC_056848	Rps23-ps2	-1.62182	0.0016	0.0184043
		XLOC_060483	Gm5619	-1.62215	0.00215	0.0199648
		XLOC_008214	Gm11539	-1.62472	0.00185	0.0185095
		XLOC_007801	Rpl26	-1.62657	0.00095	0.01775
		XLOC_009544	Gm11478	-1.62857	0.0036	0.0323382
		XLOC_037363	Rpsa-ps10	-1.62865	0.0031	0.028108
		XLOC_020029	Rpl8	-1.63133	0.0052	0.0460308
		XLOC_034678	Gm7536	-1.63215	0.00185	0.0185095
		XLOC_011266	Gm5786	-1.63233	0.0006	0.01775
		XLOC_020387	Basp1	-1.63267	0.0017	0.0184357
		XLOC_012020	Gm7862	-1.633	0.00345	0.0311317
		XLOC_006011	Rps26	-1.63477	0.00105	0.01775
		XLOC_022313	Sod1	-1.63599	0.00125	0.01775
		XLOC_059624	Rpl29	-1.63957	0.0004	0.01775
		XLOC_014438	Gm9625	-1.63974	0.00095	0.01775
		XLOC_052888	RP24-490A22.9	-1.64114	0.00125	0.01775
		XLOC_026823	Pabpc2	-1.64175	0.0055	0.048561
		XLOC_049488	Rpl38-ps2	-1.64438	0.00055	0.01775
		XLOC_034941	Rpl13-ps6	-1.64493	0.0012	0.01775
		XLOC_024814	Gm8186	-1.64499	0.00125	0.01775
		XLOC_034705	Rpl22l1	-1.64655	0.005	0.0443646
		XLOC_039746	Aurkaip1	-1.64877	0.0029	0.0263707
		XLOC_019921	Gm5045	-1.64977	0.00145	0.01775
		XLOC_012082	Gm5436	-1.65043	0.0005	0.01775
		XLOC_043832	Rpl21	-1.65147	0.0031	0.028108
		XLOC_051031	Blvrb	-1.65242	0.00445	0.0396993
		XLOC_017541	Rps19-ps2	-1.65282	0.00235	0.0216091
		XLOC_011479	Rpl30-ps8	-1.65322	0.00345	0.0311317
		XLOC_036601	Apoa1bp	-1.65715	0.00535	0.0473031
		XLOC_020478	Gm10020	-1.65779	0.00065	0.01775
		XLOC_064183	Gm14681	-1.65794	0.0007	0.01775
		XLOC_030034	Rpsa-ps9	-1.65993	0.0006	0.01775
		XLOC_064838	Gm6472,Rpl7a-ps12	-1.66116	0.0022	0.0203589
		XLOC_011965	Rpl36al	-1.66144	0.00065	0.01775
		XLOC_003139	Gm10171	-1.66295	0.00295	0.0268124
		XLOC_039448	Id3	-1.66405	0.00475	0.042196
		XLOC_049113	Rpl32	-1.66779	0.0012	0.01775
		XLOC_024835	Rps10	-1.66859	0.001	0.01775
		XLOC_050844	Zfp296	-1.66907	0.00455	0.0405052
		XLOC_060211	Rps6-ps3	-1.67029	0.00125	0.01775
		XLOC_046718	Gm13864	-1.67616	0.0042	0.0375401
		XLOC_030100	Gm13611	-1.67664	0.0008	0.01775
		XLOC_063314	Gm16373	-1.67732	0.00315	0.0285476
		XLOC_039969	Bag1	-1.67794	0.0017	0.0184357
		XLOC_048567	Gm9794	-1.67953	0.0014	0.01775
		XLOC_001822	Rpl7	-1.6813	0.0007	0.01775
		XLOC_039148	Gm12848	-1.68457	0.0025	0.0229102
		XLOC_062660	Gm6274	-1.68937	0.00025	0.01775
		XLOC_063984	Rpl39	-1.69452	0.0001	0.00917299
		XLOC_047051	Rps15-ps2	-1.69743	0.00045	0.01775
		XLOC_018725	Gm16409	-1.69916	0.00165	0.0184043
		XLOC_051433	Rpl14-ps1	-1.70534	0.0005	0.01775
		XLOC_001308	Mrps14	-1.70727	0.00085	0.01775
		XLOC_058936	Gm10177	-1.71187	0.0023	0.0212062
		XLOC_036359	Gm6394	-1.71312	0.0004	0.01775
		XLOC_038398	Gm11824	-1.71351	0.0003	0.01775
		XLOC_025265	Rpl7a-ps5	-1.71781	0.0011	0.01775
		XLOC_014150	Gm11353	-1.72463	0.0003	0.01775
		XLOC_064384	Gm6977	-1.72654	0.00025	0.01775
		XLOC_005610	Gm6419	-1.7271	0.00235	0.0216091
		XLOC_006007	Rpl41	-1.728	0.00025	0.01775
		XLOC_009086	Gm12254	-1.72874	0.0001	0.00917299
		XLOC_020726	Ndufa6	-1.72979	0.00335	0.0302656
		XLOC_059794	Rpsa	-1.73047	0.00065	0.01775
		XLOC_027217	Pfdn1	-1.73162	0.0001	0.00917299
		XLOC_008261	Rpl19	-1.73264	0.0001	0.00917299
		XLOC_040696	Rpl28-ps3	-1.73327	0.0007	0.01775
		XLOC_049378	Ybx3	-1.73624	0.0036	0.0323382
		XLOC_022853	Gm9843	-1.74054	0.0003	0.01775
		XLOC_059805	Rpl14	-1.74334	0.0001	0.00917299
		XLOC_038363	Gm12918	-1.74444	0.001	0.01775
		XLOC_007395	Rpsa-ps5	-1.74775	0.0003	0.01775
		XLOC_048715	Mrpl35	-1.74795	0.00145	0.01775
		XLOC_040275	Gm10154	-1.75272	0.00055	0.01775
		XLOC_033201	Gm14303	-1.75623	0.0012	0.01775
		XLOC_051528	Rps12l1	-1.75782	0.0006	0.01775
		XLOC_032132	Mrpl23-ps1	-1.75796	0.0022	0.0203589
		XLOC_064783	Gm15066	-1.75957	5e-05	0.00484589
		XLOC_057536	Rps18-ps3	-1.76444	5e-05	0.00484589
		XLOC_051915	Ndufc2	-1.76683	0.004	0.0358034
		XLOC_017967	Gm10076	-1.77053	5e-05	0.00484589
		XLOC_001278	Gm2000	-1.77079	0.0001	0.00917299
		XLOC_001880	Tubb4b-ps2	-1.77561	0.00245	0.0224793
		XLOC_058788	Gm5611	-1.77703	0.0001	0.00917299
		XLOC_049450	Dynlt1-ps1	-1.78265	0.00015	0.0133376
		XLOC_009054	Anxa6	-1.78274	0.00555	0.048991
		XLOC_034781	Gm12583	-1.78383	0.00015	0.0133376
		XLOC_063677	Gm7331	-1.7846	5e-05	0.00484589
		XLOC_031032	Gm14036	-1.78828	0.0013	0.01775
		XLOC_042648	Gm4754	-1.79377	0.00095	0.01775
		XLOC_041051	Rpsa-ps12	-1.80444	0.00065	0.01775
		XLOC_014482	Gm4149	-1.81187	5e-05	0.00484589
		XLOC_018771	Rps3a2	-1.81962	0.00025	0.01775
		XLOC_060367	Gm7866	-1.82551	0.0001	0.00917299
		XLOC_026932	Rps14	-1.82594	0.00015	0.0133376
		XLOC_052806	Rps8-ps4	-1.82874	0.00375	0.0336136
		XLOC_064277	Gm15361	-1.82978	0.00045	0.01775
		XLOC_004908	Reep6	-1.83352	0.0042	0.0375401
		XLOC_011651	Rps19-ps6	-1.83431	0.00015	0.0133376
		XLOC_064100	Gm14586	-1.84029	5e-05	0.00484589
		XLOC_020011	Rps6-ps1	-1.84466	0.0008	0.01775
		XLOC_054197	Gm15501	-1.84702	0.0008	0.01775
		XLOC_054653	Nupr1	-1.84822	0.00125	0.01775
		XLOC_004508	Gm10335	-1.85439	0.00065	0.01775
		XLOC_017784	Rpl13-ps3	-1.85551	0.0002	0.0177
		XLOC_018023	Gm2904	-1.85829	0.001	0.01775
		XLOC_057234	Ndufa13	-1.86196	5e-05	0.00484589
		XLOC_051455	Rpl18	-1.86286	5e-05	0.00484589
		XLOC_011829	Rps7	-1.86375	0.0005	0.01775
		XLOC_057539	Rps26-ps1	-1.86872	0.00335	0.0302656
		XLOC_055991	RP24-74L7.3	-1.87015	0.0005	0.01775
		XLOC_054283	Gm7027	-1.87394	5e-05	0.00484589
		XLOC_044441	Rpl9	-1.87666	0.00465	0.0413369
		XLOC_062914	Rpl30-ps10	-1.87979	5e-05	0.00484589
		XLOC_000026	Gm37108	-1.88054	5e-05	0.00484589
		XLOC_063168	Tpt1-ps6	-1.88902	5e-05	0.00484589
		XLOC_014912	Acot13	-1.88982	0.00225	0.0207605
		XLOC_001009	Gm8392	-1.89581	5e-05	0.00484589
		XLOC_012038	Vti1b	-1.89667	0.0039	0.0349332
		XLOC_020802	Rpl31-ps8	-1.90542	5e-05	0.00484589
		XLOC_005520	Rps8-ps1	-1.91378	0.0001	0.00917299
		XLOC_014341	Gm6344	-1.91883	0.0009	0.01775
		XLOC_005716	Timm13	-1.92505	0.00065	0.01775
		XLOC_033240	Rps8-ps2	-1.92938	5e-05	0.00484589
		XLOC_001121	Gm15454	-1.9312	0.0016	0.0184043
		XLOC_031489	Gm14414	-1.93238	5e-05	0.00484589
		XLOC_040228	Rps18-ps1	-1.93617	0.0037	0.0331891
		XLOC_039776	Gm11808	-1.93727	5e-05	0.00484589
		XLOC_020052	Nol12	-1.94553	0.00265	0.0241907
		XLOC_017160	Gm17048	-1.94631	0.0028	0.0254798
		XLOC_049011	Gm6681	-1.94646	0.00285	0.0259223
		XLOC_036687	Gm5851	-1.94976	5e-05	0.00484589
		XLOC_018745	Gm10132	-1.95553	0.0006	0.01775
		XLOC_036685	Gm5850	-1.95857	0.00015	0.0133376
		XLOC_064525	Rpl30-ps9	-1.9625	5e-05	0.00484589
		XLOC_025344	Gm6548	-1.97367	5e-05	0.00484589
		XLOC_009518	Aatf	-1.97886	0.0009	0.01775
		XLOC_031462	Gm14438	-1.9798	5e-05	0.00484589
		XLOC_044990	Gm13841	-1.98566	5e-05	0.00484589
		XLOC_039204	Gm12857	-1.98599	5e-05	0.00484589
		XLOC_039772	Rps20	-1.99189	5e-05	0.00484589
		XLOC_059912	Gm7808	-2.0033	5e-05	0.00484589
		XLOC_036999	Gm5075	-2.0092	0.0032	0.0289799
		XLOC_017158	Gm17046	-2.01272	0.003	0.0272537
		XLOC_036435	Gm37009	-2.01623	5e-05	0.00484589
		XLOC_019775	Capsl	-2.03572	0.00335	0.0302656
		XLOC_031950	Rpl35	-2.04184	0.00075	0.01775
		XLOC_037415	Gm6520	-2.04365	0.0034	0.0307026
		XLOC_018394	Bmp4	-2.04901	0.00095	0.01775
		XLOC_000314	Gm8210	-2.05741	5e-05	0.00484589
		XLOC_045008	Gm3786	-2.05847	0.0007	0.01775
		XLOC_003119	Rpl27-ps1	-2.05937	0.0001	0.00917299
		XLOC_033083	Gtsf1l	-2.06418	5e-05	0.00484589
		XLOC_008978	Gm12191	-2.06556	0.0055	0.048561
		XLOC_043683	Gm16089	-2.06783	0.001	0.01775
		XLOC_064304	Gm8692	-2.07412	0.00165	0.0184043
		XLOC_030834	Gm14016	-2.07796	0.00125	0.01775
		XLOC_018749	Dnajc15	-2.08661	0.0045	0.0400885
		XLOC_020899	Bin2	-2.0905	0.00505	0.0447871
		XLOC_058944	Tpt1-ps5	-2.09461	0.0052	0.0460308
		XLOC_026983	Gm17669	-2.10147	5e-05	0.00484589
		XLOC_020438	Gm3362	-2.11544	5e-05	0.00484589
		XLOC_054352	Dnajc19-ps	-2.11842	0.00035	0.01775
		XLOC_053489	Rpl13a	-2.13076	5e-05	0.00484589
		XLOC_030136	Gm13408	-2.14126	5e-05	0.00484589
		XLOC_036764	Rpl31-ps11	-2.14637	5e-05	0.00484589
		XLOC_003368	Gm19777	-2.15351	5e-05	0.00484589
		XLOC_050978	Rps19	-2.15615	0.0007	0.01775
		XLOC_032778	Gm14044	-2.15935	0.00015	0.0133376
		XLOC_035723	Rpl7a-ps7	-2.17617	0.00035	0.01775
		XLOC_009165	Rps13-ps5	-2.17804	5e-05	0.00484589
		XLOC_052242	E130201H02Rik	-2.18245	0.00025	0.01775
		XLOC_036577	Rps3a1	-2.18416	5e-05	0.00484589
		XLOC_017150	Gm3348	-2.18443	0.0037	0.0331891
		XLOC_028431	Prune2	-2.1848	0.0006	0.01775
		XLOC_020933	Itgb7	-2.19369	0.00565	0.0498504
		XLOC_014603	Rpl31-ps13	-2.19567	5e-05	0.00484589
		XLOC_063124	Rpl17-ps8	-2.20529	5e-05	0.00484589
		XLOC_024543	Rpl31-ps16	-2.22458	0.00165	0.0184043
		XLOC_017339	Rpl23a-ps3	-2.22539	5e-05	0.00484589
		XLOC_022879	Rpl31-ps4	-2.23997	0.00195	0.0188553
		XLOC_053112	Gm4613	-2.26921	0.0022	0.0203589
		XLOC_053968	Rpl17-ps10	-2.28442	5e-05	0.00484589
		XLOC_022482	Rpl31-ps12	-2.28512	5e-05	0.00484589
		XLOC_020887	Gm9763	-2.29931	0.00155	0.0181199
		XLOC_035524	Gm4540	-2.30151	5e-05	0.00484589
		XLOC_051250	Rpl17-ps9	-2.30969	5e-05	0.00484589
		XLOC_054162	Rps13-ps2	-2.3437	5e-05	0.00484589
		XLOC_048012	Rps25-ps1	-2.35801	5e-05	0.00484589
		XLOC_060808	Rps27rt	-2.35837	5e-05	0.00484589
		XLOC_050570	Rps9	-2.36904	5e-05	0.00484589
		XLOC_011642	Dio3	-2.37571	0.00245	0.0224793
		XLOC_054218	Aamdc	-2.37785	0.0034	0.0307026
		XLOC_008572	Ccdc40	-2.39056	0.0037	0.0331891
		XLOC_002271	Rpl31-ps14	-2.39252	5e-05	0.00484589
		XLOC_009436	Rpl23a	-2.39828	5e-05	0.00484589
		XLOC_002678	Gm8451	-2.4112	0.00025	0.01775
		XLOC_002845	Gm7266	-2.41394	5e-05	0.00484589
		XLOC_051460	Ccdc114	-2.41443	0.00075	0.01775
		XLOC_014037	Hist1h2ai	-2.46377	0.0024	0.022042
		XLOC_014126	Hist1h2ab	-2.4667	0.0011	0.01775
		XLOC_064432	Zc4h2	-2.48609	0.00135	0.01775
		XLOC_038702	Gm12482	-2.48723	5e-05	0.00484589
		XLOC_030898	Rps12-ps10	-2.50915	0.00135	0.01775
		XLOC_008026	Gm11204	-2.54822	0.00275	0.025055
		XLOC_023997	Gm8225	-2.59292	5e-05	0.00484589
		XLOC_056590	Rps13-ps1	-2.61205	5e-05	0.00484589
		XLOC_053209	RP24-471H15.4	-2.64858	5e-05	0.00484589
		XLOC_014824	Hist1h2ah	-2.69785	0.00485	0.0430742
		XLOC_017272	Gm7565	-2.88034	5e-05	0.00484589
		XLOC_014878	Hist1h2ae	-3.05853	0.00165	0.0184043
		XLOC_057615	Rps13-ps4	-3.09994	0.0023	0.0212062
		XLOC_019856	Rps19-ps5	-3.14757	5e-05	0.00484589
		XLOC_014884	Hist1h2ac	-3.23396	0.001	0.01775
		XLOC_022752	Dubr	-3.31645	0.0054	0.047734
		XLOC_014826	Hist1h2ag	-3.33882	0.0003	0.01775
		XLOC_001415	Gm7299	-3.36317	0.0012	0.01775
		XLOC_036291	Ndufc1	-3.4592	0.0053	0.046872
		XLOC_027008	Myo5b	-3.52634	0.00095	0.01775
		XLOC_014115	Hist1h2ad	-3.83001	5e-05	0.00484589
		XLOC_031601	9230102O04Rik,Gata3	-3.89402	0.0004	0.01775
		XLOC_014815	Hist1h2ap	-4.04326	5e-05	0.00484589
		XLOC_056849	Xab2	-4.17388	5e-05	0.00484589
		XLOC_002874	Pla2g4a	-4.21184	0.0013	0.01775
		XLOC_014047	Hist1h2ao	-4.22968	5e-05	0.00484589
		XLOC_056788	Vat1l	-4.31231	0.00265	0.0241907
		XLOC_040846	Man1c1	-4.45498	0.0001	0.00917299
		XLOC_038474	Gm11918	-4.53113	0.00055	0.01775
		XLOC_001830	Jph1	-5.118	0.00505	0.0447871
		XLOC_006071	Gm20746,Gm26445	-5.78193	0.0001	0.00917299
		XLOC_064058	Smarca1	-7.35558	0.00015	0.0133376
		XLOC_014340	Unc5a	-8.24106	0.0031	0.028108
		XLOC_014498	A830082K12Rik	-9.03103	0.0024	0.022042
		XLOC_063433	Tceal3	-9.59738	0.00105	0.01775
		XLOC_036993	Slc6a17	-11.0721	0.0001	0.00917299
		XLOC_052247	Vwa3a	-12.1092	0.00145	0.01775
		XLOC_031015	AU019990	-12.4153	0.0014	0.01775
		XLOC_059042	C1qtnf5,Mfrp	-28.7921	5e-05	0.00484589
		XLOC_042512	Kcnk3	-30.8272	0.0047	0.0417617
		XLOC_009585	Hlf	-31.6024	0.0018	0.0184357
		XLOC_018791	Gm25130	ND in siXab2 cells	0.0013	0.01775
		XLOC_052323	RP23-421P23.5	ND in siXab2 cells	0.0013	0.01775
		XLOC_004025		ND in siXab2 cells	0.00105	0.01775
		XLOC_060788	Rp31-ps19	ND in siXab2 cells	0.001	0.01775
		XLOC_053450	RP23-361A18.17	ND in siXab2 cells	5e-05	0.00484589
