# Supplementary material for: The splicing factor XAB2 interacts with ERCC1-XPF and XPG for R-loop processing
Source: Nat Commun. 2021 May 26;12:3153. doi: 10.1038/s41467-021-23505-1 (PMC8155215; doi:10.1038/s41467-021-23505-1)
Supplement: Supplementary file 7 — Supplementary Data 5 [file 41467_2021_23505_MOESM7_ESM.xlsx]

## Sheet: Sheet1
	Considered	Pdiff>0.8	Volcano plot (all non redundant)	Violin plot (IR,EX Pdiff>0.8)	Differentially spliced (Pdiff>0.8, |ΔPSI|>0.5)
IR	63180	849	63180	849	262
EX	22160	741	22160	741	358
Alt 5'	17103	434	7752		65
Alt 3'	23892	240	10957		89
TOTAL	126335	2264	104049	1590	774

## Sheet: Pdiff>0.8, |ΔPSI|>0.5
Suppl. data S5. Xab2-induced differential splicing events in HEPA cells
GENE	EVENT	COORD	Complex	β_siRNA	β_Ctrl	β_siRNA_Ctrl	P_xzero
Atp6v1a	MmuALTD0001887-1/3	chr16:44139075-44139093	Alt5	0.109009	0.79966	-0.690652	0.922
Cyp4f16	MmuALTA0004959-1/2	chr17:32673943-32674141	Alt3	0.35937	0.963982	-0.604612	0.838
Ncor1	MmuEX0031185	chr11:62147165-62147658	C1	0.535682	0.989524	-0.453841	0.823333
Atf2	MmuEX0006584	chr2:73684254-73684432	C2	0.688047	0.975075	-0.287028	0.805333
Serpinb6a	MmuALTD0012645-1/5	chr13:34027636-34027663	Alt5	0.0785913	0.365552	-0.286961	0.929333
Mr1	MmuALTD0008714-1/2	chr1:156984829-156984904	Alt5	0.0804305	0.334118	-0.253688	0.965333
Tmem161a	MmuEX0047784	chr8:72698202-72698305	S	0.536188	0.782664	-0.246476	0.859333
Git2	MmuALTA0007752-1/2	chr5:115202288-115202336	Alt3	0.458488	0.69878	-0.240293	0.804
Fmr1	MmuALTA0007321-1/2	chrX:65965442-65965480	Alt3	0.162855	0.395801	-0.232946	0.91
Mier2	MmuALTA0010968-1/2	chr10:79012381-79012424	Alt3	0.698635	0.917274	-0.218639	0.865333
Nfya	MmuALTD0009355-1/2	chr17:48538310-48538363	Alt5	0.156266	0.369991	-0.213724	0.903333
Rbm14	MmuALTD0011633-1/2	chr19:4793816-4793849	Alt5	0.565482	0.779195	-0.213713	0.831333
Alkbh7	MmuEX0004696	chr17:57137812-57137985	S	0.754042	0.953933	-0.199891	0.856
D19Wsu162e	MmuEX0013522	chr19:46681202-46681249	S	0.669571	0.859826	-0.190256	0.942
Arhgef12	MmuALTA0001960-1/2	chr9:42816099-42816191	Alt3	0.399902	0.589539	-0.189637	0.840667
Mtif3	MmuALTD0008893-1/3	chr5:147775299-147775319	Alt5	0.419344	0.607985	-0.188641	0.847333
Fanca	MmuINT0062263	chr8:125792738-125792842	IR-C	0.335685	0.521906	-0.186221	0.912667
Tpcn2	MmuEX0048557	chr7:152441356-152441438	S	0.792787	0.978957	-0.186169	0.844667
Tmem38b	MmuEX0047954	chr4:53853499-53853655	S	0.735968	0.921546	-0.185578	0.939333
Zfp740	MmuALTA0020740-1/2	chr15:102038703-102038773	Alt3	0.397119	0.580779	-0.18366	0.917333
Ubr4	MmuEX0050365	chr4:138997107-138997211	S	0.682362	0.863301	-0.180939	0.88
BC017643	MmuALTD0002029-1/2	chr11:121090373-121090409	Alt5	0.255908	0.43483	-0.178921	0.801333
Cdk12	MmuALTA0003745-1/2	chr11:98111024-98111414	Alt3	0.622256	0.800087	-0.17783	0.862
Ankzf1	MmuEX0005222	chr1:75190753-75190859	S	0.804624	0.976996	-0.172372	0.98
Atp6v1e1	MmuALTD0001895-1/3	chr6:120772610-	Alt5	0.144545	0.316215	-0.171669	0.96
Actr5	MmuALTD0000932-1/2	chr2:158457365-158457416	Alt5	0.779598	0.951136	-0.171538	0.892
Eed	MmuALTD0004652-1/2	chr7:97104854-97104923	Alt5	0.131361	0.302463	-0.171102	0.926
Smek1	MmuALTD0013244-1/2	chr12:102291678-102291794	Alt5	0.620439	0.791012	-0.170573	0.803333
1110057K04Rik	MmuALTD0000068-1/3	chr12:-8214998	Alt5	0.226221	0.393868	-0.167646	0.808
Clasrp	MmuALTD0003224-1/2	chr7:20170133-20170172	Alt5	0.660603	0.825528	-0.164925	0.828667
Tubgcp2	MmuALTD0015006-1/5	chr7:147222246-	Alt5	0.227325	0.392041	-0.164716	0.882667
Trrap	MmuALTA0018970-1/2	chr5:145552143-145552237	Alt3	0.251149	0.415246	-0.164097	0.858
Bmp4	MmuINT0025192	chr14:47005770-47006830	IR-S	0.072019	0.234074	-0.162055	0.958
Fam48a	MmuALTA0006920-1/3	chr3:54526479-54526562	Alt3	0.179967	0.341775	-0.161808	0.816667
Acot8	MmuEX0003517	chr2:164628497-164628633	S	0.645866	0.805337	-0.159471	0.852667
Ddx6	MmuALTD0004130-1/6	chr9:-44413010	Alt5	0.210836	0.370015	-0.159179	0.858667
Mef2d	MmuEX0028565	chr3:87971960-87972266	S	0.662781	0.821679	-0.158897	0.858
Mef2a	MmuEX0028561	chr7:74412953-74413090	C3	0.362382	0.520206	-0.157825	0.889333
Uqcc	MmuEX0050723	chr2:155727034-155727091	C3	0.807193	0.963324	-0.15613	0.856667
Senp6	MmuALTA0016126-1/2	chr9:79946700-79946713	Alt3	0.0288114	0.183615	-0.154804	0.811333
Ift52	MmuALTD0006914-1/2	chr2:-162843269	Alt5	0.714701	0.867003	-0.152302	0.849333
Dlg4	MmuEX0014814	chr11:69857160-69857269	S	0.41937	0.571108	-0.151738	0.87
Atf2	MmuEX0006585	chr2:73683496-73683610	C1	0.689179	0.837929	-0.14875	0.808
Cep55	MmuALTD0003039-1/2	chr19:-38129571	Alt5	0.587937	0.735844	-0.147907	0.813333
Mtpap	MmuALTA0011446-1/2	chr18:4383187-4383411	Alt3	0.75924	0.905612	-0.146372	0.838667
Thap7	MmuEX0047170	chr16:17530323-17530478	C2	0.592237	0.738304	-0.146067	0.866
Banp	MmuEX0007671	chr8:124513855-124513971	S	0.659741	0.80381	-0.144069	0.856
Setd5	MmuEX0041847	chr6:113055911-113056135	C1	0.550027	0.693625	-0.143598	0.902
Nr2f2	MmuALTD0009542-1/2	chr7:77504774-77505479	Alt5	0.730448	0.872021	-0.141573	0.871333
Pcyt2	MmuEX0034099	chr11:120474344-120474397	S	0.438701	0.579498	-0.140797	0.904
Odf2	MmuALTD0009758-1/2	chr2:29748964-29749032	Alt5	0.404572	0.543927	-0.139355	0.876
Fam53a	MmuEX0018352	chr5:33971502-33971626	S	0.844155	0.982635	-0.13848	0.973333
Acbd5	MmuEX0003421	chr2:22931010-22931130	S	0.832525	0.970946	-0.138422	0.828
Senp6	MmuEX0041679	chr9:79946693-79946713	S	0.642292	0.780518	-0.138226	0.886667
Prpf40b	MmuEX0037345	chr15:99135597-99135624	S	0.781127	0.918409	-0.137282	0.842667
Hgfac	MmuEX0022853	chr5:35389138-35389277	S	0.716964	0.853304	-0.13634	0.828
1810031K17Rik	MmuINT0001713	chr1:75138078-75138631	IR-C	0.404934	0.540365	-0.13543	0.874
Hsd17b7	MmuEX0023306	chr1:171889554-171889610	S	0.811888	0.94698	-0.135092	0.952
Stim1	MmuEX0045370	chr7:109577288-109577380	S	0.335383	0.469633	-0.13425	0.818
Rif1	MmuEX0039819	chr2:51972188-51972265	S	0.359708	0.493527	-0.133819	0.839333
Pus10	MmuALTA0014590-1/3	chr11:23628975-23629071	Alt3	0.790915	0.92387	-0.132955	0.812667
D930015E06Rik	MmuALTA0005042-1/3	chr3:83704249-83704337	Alt3	0.106469	0.238708	-0.132239	0.842667
Ubr3	MmuALTA0019357-1/2	chr2:69789404-69789465	Alt3	0.104937	0.235757	-0.130819	0.843333
Fbxw5	MmuEX0018961	chr2:25357921-25358078	S	0.656471	0.787162	-0.130691	0.824667
Cacnb3	MmuALTA0003082-1/2	chr15:98471878-98471889	Alt3	0.0162489	0.146258	-0.130009	0.801333
Ttc19	MmuEX0049456	chr11:62097633-62097671	S	0.787095	0.916461	-0.129366	0.896
Rpl23	MmuALTA0015503-1/2	chr11:97642718-97642744	Alt3	0.614801	0.74361	-0.128809	0.860667
Wbp1	MmuEX0051721	chr6:83070766-83070867	S	0.263712	0.392113	-0.128401	0.928
Kbtbd4	MmuALTD0007324-1/2	chr2:-90744969	Alt5	0.0728694	0.200331	-0.127462	0.839333
Luc7l	MmuEX0027311	chr17:26390919-26390989	S	0.290727	0.417345	-0.126618	0.895333
Cln6	MmuEX0011748	chr9:62688292-62688398	S	0.0896504	0.216006	-0.126356	0.824667
Tmem161a	MmuEX0047786	chr8:72701140-72701237	C3	0.661919	0.787959	-0.126041	0.857333
Pan3	MmuALTA0012718-1/2	chr5:148348038-148348116	Alt3	0.0720857	0.197497	-0.125411	0.801333
Plekha6	MmuEX0035729	chr1:135195497-135195620	C1	0.808226	0.932388	-0.124162	0.916
Tsc2	MmuEX0049266	chr17:24743169-24743297	S	0.500082	0.624106	-0.124024	0.802667
Sept6	MmuALTD0012613-1/2	chrX:34482077-34482211	Alt5	0.0800657	0.204075	-0.124009	0.846
Dsn1	MmuALTD0004496-1/2	chr2:156832711-	Alt5	0.799003	0.922467	-0.123464	0.802
Abcc1	MmuEX0003090	chr16:14413314-14413475	S	0.850177	0.973279	-0.123102	0.928667
Rap1gap	MmuEX0038750	chr4:137279661-137279738	S	0.15443	0.277273	-0.122843	0.889333
Senp1	MmuEX0041653	chr15:97892381-97892458	S	0.232593	0.353996	-0.121403	0.852667
Zfp568	MmuINT0179471	chr7:30774127-30782768	IR-S	0.115741	0.236557	-0.120816	0.846
Sbf1	MmuEX0041054	chr15:89126383-89126460	S	0.518793	0.638984	-0.120191	0.871333
Tmem131	MmuALTA0018335-1/2	chr1:36850889-36851040	Alt3	0.201343	0.321468	-0.120125	0.806667
Palm	MmuEX0033522	chr10:79279537-79279668	S	0.457363	0.577464	-0.120101	0.835333
Stk25	MmuEX0045410	chr1:95521611-95521725	S	0.783416	0.903023	-0.119608	0.826667
Nol11	MmuALTA0012107-1/3	chr11:107034524-107034715	Alt3	0.334263	0.452215	-0.117952	0.819333
Myo9b	MmuALTA0011588-1/2	chr8:73883563-	Alt3	0.0964731	0.212094	-0.115621	0.824
Rock2	MmuEX0040276	chr12:16965434-16965680	S	0.876081	0.99169	-0.115608	0.824
Cnot1	MmuALTA0004327-1/2	chr8:98278885-98279008	Alt3	0.216393	0.331766	-0.115373	0.806667
0610037P05Rik	MmuEX0000067	chr16:14311140-14311224	C2	0.792875	0.906062	-0.113187	0.900667
Ccdc80	MmuINT0031273	chr16:45118363-45122959	IR-S	0.191175	0.30352	-0.112345	0.872
Arntl	MmuEX0006229	chr7:120422971-120423096	C2	0.838989	0.951268	-0.112279	0.85
Arfgap1	MmuALTA0001881-1/2	chr2:180702307-180702519	Alt3	0.586574	0.698528	-0.111954	0.849333
Cdc16	MmuEX0010339	chr8:13758998-13759052	S	0.806557	0.918239	-0.111682	0.852667
Pstk	MmuEX0037613	chr7:138517050-138517344	S	0.681175	0.792663	-0.111487	0.847333
Prrc2c	MmuALTA0014278-1/2	chr1:164653241-164653412	Alt3	0.243782	0.355129	-0.111347	0.859333
Tmem39a	MmuEX0047961	chr16:38575856-38575939	S	0.836627	0.947774	-0.111147	0.933333
Mtmr11	MmuEX0030063	chr3:95968356-95968491	S	0.847199	0.958238	-0.111039	0.914
Eif2ak4	MmuEX0016515	chr2:118230783-118230885	S	0.868473	0.979287	-0.110814	0.829333
Zfml	MmuEX0053002	chr6:83931678-83931779	C1	0.294981	0.405525	-0.110544	0.825333
Cgnl1	MmuALTD0003083-1/2	chr9:71619316-	Alt5	0.759961	0.867993	-0.108032	0.836667
Plb1	MmuEX0035556	chr5:32627766-32627809	S	0.820931	0.928483	-0.107552	0.841333
Igdcc4	MmuEX0023770	chr9:64972419-64972583	S	0.832037	0.939516	-0.107479	0.921333
Arfgap3	MmuALTA0001885-1/2	chr15:83140680-83140811	Alt3	0.148315	0.255475	-0.10716	0.807333
Ncor2	MmuALTD0009193-1/2	chr5:125507172-125507294	Alt5	0.510086	0.616814	-0.106728	0.800667
Plb1	MmuEX0035557	chr5:32628472-32628580	S	0.800764	0.906687	-0.105923	0.821333
Nelf	MmuEX0031485	chr2:24913485-24913490	MIC	0.065704	0.171346	-0.105642	0.835333
Kif4	MmuALTA0009695-1/2	chrX:97909220-97909346	Alt3	0.0648301	0.170066	-0.105236	0.808667
Cda	MmuEX0010292	chr4:137907099-137907210	S	0.825769	0.92994	-0.104171	0.91
5730469M10Rik	MmuALTA0000599-1/2	chr14:41817330-41817492	Alt3	0.660302	0.763892	-0.10359	0.901333
Plcg1	MmuINT0121525	chr2:160579748-160580020	IR-S	0.114973	0.218258	-0.103285	0.882
Phf6	MmuEX0034779	chrX:50270343-50270444	C2	0.850482	0.953368	-0.102885	0.836
Ssh3	MmuEX0045049	chr19:4267747-4267978	C3	0.795896	0.898454	-0.102558	0.833333
Plekhj1	MmuEX0035798	chr10:80260655-80260722	S	0.672185	0.773817	-0.101632	0.888
Ikbkap	MmuEX0023862	chr4:56787889-56787962	S	0.856563	0.958013	-0.10145	0.88
Strada	MmuEX0045526	chr11:106032268-106032391	S	0.868184	0.968662	-0.100477	0.892
Sgsm3	MmuALTD0012747-1/2	chr15:80833790-80833875	Alt5	0.858573	0.956532	-0.0979592	0.841333
Tnpo3	MmuALTA0018602-1/2	chr6:29504883-29504962	Alt3	0.866157	0.963832	-0.0976751	0.990667
Map4k3	MmuEX0027789	chr17:81028626-81028688	S	0.640827	0.737983	-0.097156	0.831333
Nhej1	MmuEX0031694	chr1:75014743-75014849	S	0.80416	0.900695	-0.0965354	0.845333
Ypel3	MmuEX0052574	chr7:133921568-133921611	S	0.835893	0.931814	-0.095921	0.926
Aldoc	MmuEX0004623	chr11:78139437-78139636	S	0.864902	0.960645	-0.095743	0.923333
Crtc2	MmuEX0012798	chr3:90063076-90063144	S	0.622697	0.718181	-0.0954838	0.821333
Dgka	MmuEX0014397	chr10:128168380-128168468	S	0.831413	0.926864	-0.0954504	0.822667
Pkmyt1	MmuINT0120788	chr17:23869792-23870789	IR-S	0.0721441	0.1673	-0.0951559	0.854667
Hcfc1	MmuALTA0008418-1/2	chrX:71192534-71192853	Alt3	0.652351	0.747156	-0.0948054	0.814667
Ankrd11	MmuEX0005001	chr8:125424502-125424598	S	0.157512	0.252093	-0.0945819	0.842
Tpx2	MmuALTD0014706-1/2	chr2:-152673845	Alt5	0.568749	0.66277	-0.0940207	0.854667
Supv3l1	MmuALTD0013858-1/3	chr10:61906143-61906311	Alt5	0.869362	0.962698	-0.0933353	0.807333
Gm98	MmuEX0021244	chr19:10303143-10303406	S	0.732676	0.825731	-0.0930548	0.814
Ccnt1	MmuEX0010085	chr15:98377176-98377339	S	0.856599	0.94961	-0.093011	0.844667
Ercc1	MmuINT0058725	chr7:19940522-19940641	IR-S	0.107911	0.200444	-0.0925332	0.812
Nae1	MmuEX0030804	chr8:107051278-107051349	S	0.850793	0.942752	-0.0919593	0.856
Tmem161a	MmuEX0047785	chr8:72700744-72700824	C3	0.779516	0.870924	-0.0914079	0.844
Ubp1	MmuEX0050295	chr9:113868494-113868601	S	0.3631	0.454409	-0.0913099	0.817333
Tle6	MmuEX0047448	chr10:81062780-81062860	C1	0.873347	0.964396	-0.0910489	0.897333
Tank	MmuINT0156890	chr2:61488346-61491435	IR-C	0.136322	0.22714	-0.0908175	0.867333
Gmpr2	MmuINT0071744	chr14:56294570-56295591	IR-S	0.0609904	0.151763	-0.0907726	0.872667
Eml2	MmuEX0016785	chr7:19787179-19787276	S	0.559349	0.649951	-0.0906018	0.824667
Nup214	MmuEX0032768	chr2:31845755-31845881	S	0.886919	0.977239	-0.09032	0.910667
Phf20l1	MmuEX0034753	chr15:66462429-66462528	S	0.892178	0.981579	-0.0894012	0.800667
Rbm5	MmuEX0039182	chr9:107662107-107662180	S	0.896637	0.985996	-0.0893597	0.937333
Tspan17	MmuEX0049335	chr13:54897327-54897443	S	0.858611	0.947737	-0.0891258	0.875333
Tpcn2	MmuEX0048563	chr7:152442419-152442501	C2	0.892921	0.981913	-0.0889923	0.817333
0610037P05Rik	MmuEX0000066	chr16:14313909-14314106	C2	0.830214	0.918782	-0.0885685	0.909333
Crtc2	MmuEX0012795	chr3:90061039-90061140	C2	0.682401	0.770777	-0.0883764	0.807333
Zfp334	MmuALTA0020582-1/2	chr2:-165207383	Alt3	0.0383216	0.126295	-0.0879736	0.832667
Sema3f	MmuALTD0012567-1/2	chr9:107592017-107592110	Alt5	0.885057	0.97219	-0.0871334	0.874667
Slc39a10	MmuEX0043270	chr1:46874908-46874988	S	0.889633	0.976222	-0.0865899	0.916667
Mgat5	MmuALTA0010915-1/2	chr1:129203214-129203593	Alt3	0.159459	0.245386	-0.085927	0.813333
2310037I24Rik	MmuEX0000923	chr15:98361754-98361868	C3	0.0799454	0.165467	-0.0855215	0.821333
Tnrc6a	MmuEX0048382	chr7:130318940-130318972	S	0.882985	0.968441	-0.0854566	0.869333
Rer1	MmuALTD0011754-1/2	chr4:154457241-154457345	Alt5	0.0717396	0.157006	-0.0852661	0.886
Mdm2	MmuEX0028331	chr10:117146756-117146840	S	0.835569	0.920213	-0.084644	0.902667
Baiap2	MmuEX0007649	chr11:119858803-119859004	S	0.881324	0.965722	-0.0843983	0.842667
Rin1	MmuALTA0015265-1/2	chr19:5051774-5051832	Alt3	0.0633696	0.147644	-0.0842748	0.817333
Srek1	MmuEX0044884	chr13:104554376-104554499	S	0.114273	0.198365	-0.0840924	0.814667
Tcf4	MmuEX0046677	chr18:69506933-69507024	C2	0.888495	0.972573	-0.0840782	0.907333
Trp53bp1	MmuEX0049084	chr2:121095955-121096045	S	0.871043	0.954836	-0.0837927	0.832
Fbxo9	MmuEX0018925	chr9:77942952-77943066	S	0.885586	0.969135	-0.0835489	0.860667
Nt5c	MmuEX0032475	chr11:115352452-115352512	S	0.844258	0.927405	-0.0831472	0.948667
Taz	MmuEX0046361	chrX:71534444-71534521	C2	0.8915	0.974322	-0.0828223	0.867333
Zfp740	MmuEX0053594	chr15:102039184-102039307	S	0.79732	0.880022	-0.0827024	0.874
Lipa	MmuALTA0010065-1/2	chr19:34599228-34599332	Alt3	0.0691366	0.151798	-0.0826613	0.828667
Crtc2	MmuEX0012796	chr3:90061217-90061333	C3	0.701761	0.783904	-0.0821425	0.838667
Mfsd11	MmuALTD0008478-1/2	chr11:116722837-116722981	Alt5	0.891559	0.973199	-0.0816404	0.864
Ablim3	MmuINT0009131	chr18:61968616-61970964	IR-S	0.0518255	0.133258	-0.0814326	0.814667
Naga	MmuEX0030814	chr15:82168668-82168744	S	0.898523	0.979903	-0.0813802	0.921333
Med22	MmuINT0097426	chr2:26761514-26763612	IR-S	0.886608	0.967848	-0.0812407	0.854
Bag6	MmuEX0007606	chr17:35283702-35283848	S	0.510839	0.591701	-0.0808615	0.861333
Crtc2	MmuEX0012797	chr3:90062387-90062448	C3	0.696978	0.777638	-0.0806601	0.822
Pcyox1l	MmuEX0034095	chr18:61863007-61863048	S	0.131714	0.212043	-0.0803284	0.836667
Chd2	MmuALTD0003110-1/2	chr7:80586655-80586685	Alt5	0.0286812	0.108959	-0.0802777	0.811333
Mtss1	MmuEX0030166	chr15:58778881-58779075	C3	0.829896	0.909693	-0.0797971	0.874667
Zfml	MmuEX0053001	chr6:83928988-83929903	C1	0.876207	0.95593	-0.0797231	0.880667
D6Wsu116e	MmuEX0013632	chr6:116204431-116204511	S	0.861489	0.940837	-0.0793471	0.901333
E130309D02Rik	MmuALTD0004586-1/2	chr5:144076582-	Alt5	0.84174	0.920992	-0.0792527	0.812
Rrp36	MmuEX0040605	chr17:46809655-46809796	C2	0.7773	0.856371	-0.0790714	0.838667
Tbcel	MmuEX0046565	chr9:42252490-42252671	S	0.815544	0.894439	-0.0788951	0.875333
Sun1	MmuALTA0017589-1/2	chr5:139714785-139714893	Alt3	0.264683	0.343474	-0.0787915	0.830667
2700029M09Rik	MmuEX0001175	chr8:63375535-63375633	C3	0.865487	0.944012	-0.0785256	0.811333
Hsdl2	MmuEX0023325	chr4:59606109-59606207	S	0.845662	0.923531	-0.0778691	0.825333
Lyn	MmuEX0027367	chr4:3669589-3669634	C1	0.898344	0.976082	-0.0777379	0.82
Nptn	MmuALTD0009528-1/2	chr9:58491339-58491491	Alt5	0.121337	0.198207	-0.0768701	0.826667
Prmt5	MmuEX0037247	chr14:55135334-55135452	S	0.835565	0.912428	-0.0768634	0.866
Kirrel	MmuEX0025646	chr3:86901664-86901828	S	0.899451	0.976052	-0.0766009	0.887333
Ankrd13b	MmuINT0015420	chr11:77285381-77285515	IR-S	0.882883	0.959284	-0.0764016	0.88
Clcn7	MmuEX0011608	chr17:25293746-25293797	S	0.856543	0.932813	-0.0762695	0.847333
Ttf2	MmuALTA0019095-1/2	chr3:100758114-100758242	Alt3	0.0327104	0.108926	-0.0762154	0.820667
Fam114a2	MmuALTD0005173-1/2	chr11:57327597-57327790	Alt5	0.890245	0.966404	-0.0761589	0.872667
Ppip5k2	MmuALTA0013876-1/2	chr1:99637401-99637519	Alt3	0.108477	0.184602	-0.0761249	0.821333
Tada2a	MmuEX0046146	chr11:83931750-83931809	S	0.893676	0.969651	-0.0759753	0.863333
Napg	MmuINT0105631	chr18:63151534-63153965	IR-S	0.0255005	0.101443	-0.0759426	0.878667
Ipo13	MmuALTA0009268-1/2	chr4:117576403-117576509	Alt3	0.0316015	0.107485	-0.075883	0.846
Pcif1	MmuINT0116133	chr2:164704990-164708274	IR-S	0.0846829	0.160508	-0.0758253	0.808667
Gale	MmuINT0067228	chr4:135522032-135522284	IR-S	0.060263	0.135875	-0.0756116	0.853333
Ide	MmuEX0023575	chr19:37364534-37364678	C3	0.0393236	0.114439	-0.0751157	0.899333
0610007P22Rik	MmuEX0000030	chr17:25379104-25379167	S	0.820908	0.895807	-0.0748987	0.920667
Asl	MmuINT0019804	chr5:130499967-130500163	IR-S	0.198061	0.27279	-0.0747289	0.811333
Mtmr14	MmuEX0030080	chr6:113219495-113219553	S	0.881217	0.955902	-0.0746844	0.842
Cnot1	MmuALTA0004325-1/2	chr8:98285223-98285336	Alt3	0.056235	0.130871	-0.0746364	0.879333
Ift80	MmuEX0023730	chr3:68739769-68739843	S	0.902028	0.976617	-0.0745894	0.882667
Adck5	MmuINT0011724	chr15:76425697-76425766	IR-S	0.0467649	0.120805	-0.0740398	0.822667
Snx14	MmuEX0044238	chr9:88295561-88295587	S	0.0885921	0.162625	-0.074033	0.818
Echdc2	MmuEX0016195	chr4:107842320-107842387	S	0.892787	0.966728	-0.0739414	0.895333
Hsdl2	MmuEX0023328	chr4:59610129-59610227	C2	0.907162	0.980817	-0.0736548	0.872667
4933427D14Rik	MmuEX0001873	chr11:72015914-72016052	S	0.897565	0.971176	-0.0736105	0.858667
Picalm	MmuALTA0013222-1/2	chr7:97330750-97330878	Alt3	0.102073	0.175431	-0.0733584	0.844
Trp53inp1	MmuEX0049097	chr4:11095044-11095081	S	0.569995	0.643016	-0.0730209	0.818667
Mef2a	MmuEX0028559	chr7:74389407-74389430	S	0.0398313	0.11246	-0.072629	0.914667
Stxbp5	MmuEX0045641	chr10:9497819-9497869	C1	0.905708	0.978047	-0.0723383	0.905333
Atg16l2	MmuEX0006630	chr7:108447520-108447622	S	0.886887	0.958954	-0.0720666	0.837333
Ap3d1	MmuEX0005453	chr10:80179219-80179364	C2	0.896765	0.968524	-0.0717592	0.824
Nthl1	MmuEX0032515	chr17:24771670-24771840	S	0.908468	0.980191	-0.0717229	0.916667
Pnpla6	MmuEX0036053	chr8:3537969-3538085	C3	0.895969	0.967526	-0.0715569	0.855333
Irak1	MmuEX0024482	chrX:71268405-71268536	S	0.886514	0.957761	-0.0712475	0.898
Tdrd7	MmuEX0046837	chr4:46031402-46031488	S	0.910717	0.981891	-0.0711742	0.908
Ubxn8	MmuEX0050426	chr8:34743974-34744099	S	0.9128	0.983811	-0.0710116	0.929333
Cdk2ap2	MmuALTD0002919-1/2	chr19:4097817-4097907	Alt5	0.133021	0.20395	-0.0709291	0.876
Anapc16	MmuEX0004851	chr10:59465166-59465215	C1	0.233147	0.304031	-0.0708838	0.821333
Hsf1	MmuEX0023331	chr15:76330561-76330626	S	0.795178	0.866062	-0.0708835	0.862667
ORF61	MmuALTA0012469-1/3	chr10:79441141-79441169	Alt3	0.0798433	0.150075	-0.0702322	0.864
Med14	MmuALTA0010782-1/3	chrX:12324975-12325103	Alt3	0.907645	0.977683	-0.0700374	0.864
Zmynd8	MmuEX0053991	chr2:165709679-165709739	S	0.0709462	0.140737	-0.0697907	0.813333
Acer3	MmuEX0003470	chr7:105366566-105366611	S	0.910909	0.980452	-0.0695427	0.894667
Fanca	MmuEX0018526	chr8:125796220-125796332	S	0.909824	0.978412	-0.0685877	0.894667
Chka	MmuEX0011300	chr19:3871003-3871062	C2	0.150402	0.218632	-0.0682301	0.853333
Stx5a	MmuALTD0013798-1/2	chr19:8817843-8817913	Alt5	0.890502	0.958724	-0.0682217	0.856667
Rbm39	MmuEX0039147	chr2:156004616-156004688	S	0.221896	0.290097	-0.0682009	0.882667
Impact	MmuEX0024095	chr18:13134488-13134540	S	0.898126	0.966224	-0.0680982	0.914
Fam176b	MmuEX0018106	chr4:125826128-125826289	S	0.792857	0.860937	-0.0680803	0.923333
Prpf40a	MmuALTA0014214-1/2	chr2:53004858-53004949	Alt3	0.755817	0.823889	-0.0680722	0.807333
Irak1	MmuEX0024486	chrX:71267524-71267588	C3	0.901515	0.969324	-0.0678085	0.832667
Megf8	MmuEX0028608	chr7:26119811-26119974	S	0.914431	0.981731	-0.0673001	0.842
Stx16	MmuEX0045570	chr2:173919430-173919573	S	0.915183	0.981893	-0.0667105	0.917333
Rhebl1	MmuEX0039725	chr15:98709439-98709486	S	0.805965	0.872556	-0.0665916	0.826667
Klhdc5	MmuEX0025728	chr6:147050088-147050281	S	0.911565	0.977972	-0.066407	0.857333
Map4k4	MmuEX0027796	chr1:40068495-40068686	S	0.6736	0.740002	-0.066402	0.816
Zyx	MmuEX0054111	chr6:42301269-42301361	S	0.742448	0.808815	-0.0663668	0.810667
Picalm	MmuEX0035018	chr7:97342783-97342806	S	0.340729	0.406924	-0.0661948	0.832
Sgta	MmuALTD0012748-1/3	chr10:80522873-	Alt5	0.832917	0.899092	-0.0661751	0.886667
Top1mt	MmuINT0163850	chr15:75487645-75488113	IR-S	0.0339897	0.0998191	-0.0658294	0.814
Vegfb	MmuEX0051323	chr19:7060780-7060976	S	0.911359	0.977139	-0.0657799	0.906667
Fblim1	MmuEX0018705	chr4:141157898-141158005	C3	0.095138	0.160884	-0.0657457	0.884667
Exo1	MmuALTA0006647-1/2	chr1:177823104-177823192	Alt3	0.040973	0.106638	-0.0656649	0.809333
Polr3a	MmuEX0036306	chr14:25295235-25295338	S	0.906224	0.971877	-0.065653	0.847333
Dph1	MmuALTD0004436-1/4	chr11:75003901-75004021	Alt5	0.887062	0.952632	-0.0655703	0.808667
Ccnt1	MmuINT0031772	chr15:98377026-98377175	IR-S	0.0405382	0.105967	-0.0654291	0.826
Bnip2	MmuEX0008099	chr9:69852113-69852148	S	0.187039	0.252415	-0.0653756	0.842
Myef2	MmuEX0030334	chr2:124923299-124923370	S	0.39174	0.456966	-0.0652265	0.852
Kntc1	MmuEX0025859	chr5:124205683-124205803	S	0.903686	0.968646	-0.0649602	0.803333
Gtf3c1	MmuALTA0008284-1/2	chr7:132802571-132802725	Alt3	0.0301008	0.0949765	-0.0648758	0.911333
Ctdp1	MmuEX0013022	chr18:80630905-80631067	S	0.919181	0.983987	-0.0648064	0.903333
Dapk3	MmuEX0013762	chr10:80653787-80653813	S	0.843967	0.908276	-0.0643088	0.820667
Susd1	MmuEX0045801	chr4:59382403-59382509	C3	0.831241	0.895306	-0.0640653	0.806
Trrap	MmuINT0166368	chr5:145598193-145600269	IR-S	0.0462986	0.110221	-0.0639223	0.868667
Dgka	MmuEX0014395	chr10:128171144-128171193	S	0.897806	0.961676	-0.0638698	0.829333
Myst2	MmuEX0030642	chr11:95152834-95152896	S	0.702015	0.765296	-0.0632801	0.814
Hsdl2	MmuEX0023327	chr4:59609735-59609838	C3	0.917558	0.980716	-0.0631575	0.857333
Sec24b	MmuEX0041495	chr3:129723456-129723560	S	0.56255	0.625474	-0.0629246	0.806
Sf1	MmuEX0041898	chr19:6375658-6375862	S	0.334966	0.397608	-0.0626418	0.846667
Ppox	MmuEX0036654	chr1:173210000-173210132	S	0.925777	0.98833	-0.062553	0.933333
Yipf1	MmuEX0052538	chr4:107009042-107009129	S	0.92458	0.986243	-0.0616633	0.928
Plekha5	MmuEX0035717	chr6:140521386-140521487	S	0.897159	0.958384	-0.0612248	0.856667
Pigx	MmuEX0035099	chr16:32087380-32087593	S	0.879861	0.941061	-0.0611997	0.839333
Trim24	MmuALTD0014777-1/2	chr6:37895521-37895687	Alt5	0.716744	0.777856	-0.0611113	0.820667
Zfp516	MmuEX0053402	chr18:83162462-83162581	S	0.921829	0.982709	-0.0608798	0.902667
D6Wsu116e	MmuEX0013631	chr6:116177364-116177552	S	0.88058	0.941434	-0.060854	0.837333
Tcof1	MmuEX0046741	chr18:60991820-60991963	S	0.862963	0.923377	-0.060414	0.919333
Sun1	MmuEX0045737	chr5:139706727-139706792	C3	0.930987	0.991135	-0.0601471	0.898
Map2k7	MmuEX0027697	chr8:4244861-4245003	S	0.918068	0.978144	-0.060076	0.937333
Prune	MmuINT0127594	chr3:95072246-95085506	IR-S	0.0565985	0.116642	-0.0600432	0.83
Dido1	MmuEX0014686	chr2:180425227-180425338	S	0.0467828	0.106694	-0.059911	0.804
Clcn7	MmuEX0011609	chr17:25294434-25294519	S	0.927104	0.986904	-0.0597993	0.932
Fcho2	MmuALTA0007148-1/2	chr13:99513366-99513490	Alt3	0.021065	0.0806856	-0.0596206	0.844
Tmem50b	MmuEX0047998	chr16:91583521-91583633	S	0.924175	0.983382	-0.0592069	0.828667
Drap1	MmuALTA0005846-1/2	chr19:5423607-5423653	Alt3	0.871532	0.93032	-0.0587878	0.936667
Sipa1	MmuINT0143848	chr19:5652874-5653998	IR-C	0.0383053	0.0970273	-0.058722	0.812
Htra2	MmuEX0023442	chr6:83002692-83002797	S	0.878189	0.936625	-0.0584365	0.898
Lmo7	MmuEX0026624	chr14:102317157-102317261	S	0.908214	0.966492	-0.0582777	0.839333
Sigirr	MmuALTD0012812-1/2	chr7:148282519-148282535	Alt5	0.873036	0.930958	-0.0579219	0.877333
Gtpbp2	MmuEX0022162	chr17:46302727-46302946	S	0.924938	0.982702	-0.0577641	0.893333
Rock2	MmuEX0040284	chr12:16935740-16935840	S	0.917816	0.97508	-0.0572635	0.85
Snapc1	MmuEX0044080	chr12:75083465-75083566	S	0.898844	0.95605	-0.0572058	0.828
Fastkd2	MmuEX0018663	chr1:63782419-63782542	S	0.881754	0.938902	-0.0571475	0.802667
Gnl3	MmuALTD0006118-1/2	chr14:31830013-31830093	Alt5	0.880598	0.937426	-0.0568272	0.846
Tnrc6a	MmuEX0048379	chr7:130316747-130316923	S	0.919108	0.975778	-0.0566701	0.86
Prpsap1	MmuALTA0014241-1/2	chr11:116340966-116341138	Alt3	0.922024	0.978646	-0.056622	0.872
Clk3	MmuEX0011722	chr9:57606434-57606530	S	0.887665	0.944227	-0.0565614	0.92
Atf7	MmuEX0006593	chr15:102393745-102393841	S	0.93068	0.98701	-0.0563309	0.821333
Tmem20	MmuEX0047880	chr19:38474924-38475104	S	0.909044	0.96513	-0.0560859	0.822667
P2rx4	MmuEX0033383	chr5:123174603-123174683	S	0.82171	0.87773	-0.0560206	0.844
Otud4	MmuALTA0012620-1/2	chr8:82190615-82190738	Alt3	0.925856	0.981789	-0.0559334	0.862
Unc5b	MmuEX0050631	chr10:60240138-60240302	C1	0.879216	0.934898	-0.0556814	0.953333
Metap1d	MmuEX0028695	chr2:71360590-71360687	S	0.92872	0.984322	-0.0556019	0.891333
Atg9a	MmuEX0006681	chr1:75181030-75181147	S	0.902215	0.957555	-0.0553404	0.844667
Psen1	MmuEX0037504	chr12:85040305-85040371	S	0.923603	0.978815	-0.0552115	0.896
Cntrob	MmuEX0012034	chr11:69116354-69116468	S	0.921756	0.97695	-0.0551939	0.854667
Lrrc14	MmuEX0026925	chr15:76543831-76544415	S	0.91037	0.965289	-0.0549193	0.811333
Isyna1	MmuEX0024549	chr8:73118519-73118647	S	0.904515	0.959403	-0.0548873	0.917333
Tnk2	MmuALTD0014613-1/2	chr16:32670039-32670302	Alt5	0.0350653	0.0898962	-0.0548308	0.829333
Inf2	MmuEX0024138	chr12:113841923-113842064	S	0.93184	0.98662	-0.0547794	0.938
Sgsm3	MmuEX0042101	chr15:80837877-80838020	S	0.931471	0.986052	-0.0545809	0.803333
Vegfb	MmuEX0051324	chr19:7060511-7060584	S	0.923879	0.978344	-0.0544649	0.939333
Fbf1	MmuEX0018697	chr11:116012103-116012161	S	0.932362	0.986601	-0.0542393	0.808
Papola	MmuEX0033600	chr12:107071310-107071372	S	0.889698	0.943589	-0.0538907	0.803333
Terf2	MmuEX0046964	chr8:109618722-109618852	S	0.923951	0.977786	-0.0538354	0.82
Aatf	MmuEX0002922	chr11:84324985-84325080	S	0.921951	0.975416	-0.0534647	0.900667
Med20	MmuEX0028520	chr17:47755758-47756011	C1	0.911816	0.964863	-0.0530467	0.81
Blm	MmuEX0008028	chr7:87618915-87619110	S	0.920884	0.973612	-0.052728	0.823333
Plaa	MmuEX0035534	chr4:94256572-94256765	S	0.905348	0.957909	-0.052561	0.836
Lztr1	MmuEX0027436	chr16:17524401-17524550	S	0.901482	0.953845	-0.0523633	0.823333
Npr2	MmuEX0032213	chr4:43656207-43656281	S	0.934134	0.98577	-0.0516355	0.892667
AA408296	MmuALTD0000665-1/3	chr1:194956238-	Alt5	0.923652	0.97528	-0.0516284	0.814667
Cpt1c	MmuEX0012628	chr7:52220454-52220636	S	0.933221	0.984799	-0.0515777	0.864667
Azin1	MmuEX0007181	chr15:38436942-38437101	S	0.178085	0.229263	-0.0511771	0.817333
Flot1	MmuEX0019350	chr17:35961224-35961314	S	0.876569	0.9276	-0.0510312	0.886
Lepre1	MmuALTA0009994-1/3	chr4:118914288-118914409	Alt3	0.933772	0.984759	-0.0509868	0.885333
Rnf34	MmuEX0040181	chr5:123311698-123311916	S	0.933607	0.984165	-0.0505584	0.866
Srrm1	MmuEX0044966	chr4:134902231-134902360	S	0.0201509	0.0705394	-0.0503886	0.855333
Mllt6	MmuEX0029243	chr11:97537453-97537519	S	0.92779	0.977953	-0.0501633	0.84
5730469M10Rik	MmuALTD0000562-1/2	chr14:41826987-	Alt5	0.907002	0.856797	0.0502044	0.821333
Mtmr11	MmuINT0101894	chr3:95974570-95975008	IR-S	0.092044	0.0414674	0.0505766	0.802667
Stk25	MmuINT0154086	chr1:95522184-95522357	IR-S	0.164871	0.114169	0.0507022	0.805333
Sh2b1	MmuINT0142937	chr7:133612843-133614635	IR-S	0.0948951	0.0440791	0.050816	0.82
Thop1	MmuALTA0018165-1/2	chr10:80540661-80540760	Alt3	0.0724702	0.0214363	0.0510338	0.838667
Tnpo3	MmuINT0163475	chr6:29504963-29505152	IR-S	0.0918527	0.0407077	0.051145	0.866
Xrcc1	MmuINT0176964	chr7:25352946-25355234	IR-S	0.110643	0.0594393	0.0512037	0.805333
Lrrc42	MmuINT0093029	chr4:106906590-106908404	IR-S	0.074224	0.0230065	0.0512175	0.869333
Pkn1	MmuINT0120799	chr8:86196232-86197200	IR-S	0.0737856	0.0224177	0.0513679	0.802
Mfge8	MmuEX0028788	chr7:86288164-86288274	S	0.270769	0.219198	0.0515706	0.93
Rexo4	MmuEX0039487	chr2:26813999-26814087	C2	0.978791	0.927173	0.0516187	0.85
Nfat5	MmuEX0031580	chr8:109871567-109871757	C3	0.962632	0.910933	0.0516991	0.804
Arhgef5	MmuINT0018639	chr6:43215743-43222303	IR-S	0.084003	0.0320916	0.0519113	0.807333
Bpnt1	MmuEX0008140	chr1:187161985-187162111	S	0.916253	0.864291	0.0519612	0.863333
Pan3	MmuEX0033551	chr5:148331081-148331328	C3	0.957941	0.905917	0.0520239	0.833333
Tbrg4	MmuINT0157805	chr11:6520147-6520744	IR-S	0.209184	0.156932	0.052252	0.812
Aurkb	MmuINT0022300	chr11:68863979-68864401	IR-S	0.0974391	0.0451841	0.052255	0.892667
Marveld1	MmuINT0095940	chr19:42224050-42225287	IR-S	0.11008	0.057675	0.0524046	0.820667
Clasrp	MmuINT0036794	chr7:20166508-20166729	IR-S	0.0772263	0.0246872	0.0525391	0.872
Hsf1	MmuINT0079205	chr15:76330767-76330846	IR-S	0.124946	0.0723902	0.0525555	0.824667
Trmt2a	MmuINT0165646	chr16:18252342-18252494	IR-S	0.118647	0.065908	0.052739	0.814
Hjurp	MmuINT0077956	chr1:90166875-90169303	IR-C	0.134347	0.081531	0.0528159	0.894667
Tuft1	MmuINT0168279	chr3:94426068-94426609	IR-S	0.0977568	0.0447678	0.052989	0.84
2500003M10Rik	MmuINT0002587	chr3:90304030-90306037	IR-S	0.102359	0.0493571	0.0530022	0.834667
Acadvl	MmuINT0009473	chr11:69826586-69826673	IR-S	0.0812593	0.0282269	0.0530325	0.832667
Traf7	MmuEX0048730	chr17:24653450-24653541	C1	0.854986	0.80176	0.0532262	0.841333
Ppp1r16a	MmuEX0036712	chr15:76523869-76523944	S	0.960897	0.907618	0.0532784	0.808
Traf7	MmuINT0164563	chr17:24647317-24647400	IR-S	0.0785362	0.0251755	0.0533607	0.934667
Cacnb3	MmuINT0027924	chr15:98471182-98471389	IR-S	0.0820453	0.0286218	0.0534235	0.862667
Gga1	MmuINT0068629	chr15:78716375-78718540	IR-S	0.0973421	0.0438131	0.0535289	0.84
Fam195a	MmuINT0061458	chr17:26001298-26001538	IR-S	0.080721	0.0271197	0.0536014	0.829333
Hsf1	MmuEX0023336	chr15:76328584-76328720	S	0.897112	0.84347	0.0536417	0.82
Zfp498	MmuEX0053380	chr5:146047177-146047378	S	0.967572	0.913925	0.0536472	0.838667
Pcif1	MmuEX0033977	chr2:164714886-164714972	C3	0.956808	0.903013	0.0537947	0.827333
Atxn7l3	MmuINT0022253	chr11:102153522-102153755	IR-S	0.0864964	0.0326163	0.0538801	0.823333
Cdk11b	MmuEX0010536	chr4:155016594-155016684	S	0.985034	0.930961	0.0540722	0.880667
Grk6	MmuINT0074221	chr13:55553205-55553495	IR-S	0.085863	0.0317038	0.0541592	0.906
Zranb1	MmuEX0054026	chr7:140162869-140163022	C2	0.989543	0.935238	0.0543046	0.845333
Phrf1	MmuALTA0013192-1/2	chr7:148443243-148443397	Alt3	0.971845	0.917529	0.0543152	0.800667
1810032O08Rik	MmuINT0001724	chr11:116534053-116535251	IR-S	0.104488	0.0500333	0.054455	0.802
Ercc1	MmuINT0058724	chr7:19938055-19939674	IR-S	0.0837965	0.029308	0.0544885	0.806667
Oxa1l	MmuINT0114193	chr14:54983180-54986392	IR-C	0.0887778	0.0339921	0.0547857	0.869333
Adrbk1	MmuINT0012180	chr19:4291331-4291589	IR-S	0.089615	0.0345387	0.0550763	0.857333
Usp21	MmuINT0171436	chr1:173213873-173214092	IR-C	0.112981	0.0578902	0.0550903	0.812667
Cinp	MmuEX0011439	chr12:112115051-112115180	S	0.969164	0.91406	0.0551038	0.839333
Csnk1e	MmuINT0043069	chr15:79251441-79255269	IR-C	0.120318	0.0650453	0.0552728	0.830667
Fbrs	MmuINT0062998	chr7:134628757-134628866	IR-C	0.0804732	0.0251673	0.0553059	0.832
1810014F10Rik	MmuINT0001673	chr7:147285606-147285777	IR-S	0.140139	0.0847458	0.0553936	0.822
Agxt2l2	MmuEX0004351	chr11:51412153-51412242	S	0.980949	0.925491	0.055458	0.862667
Cep55	MmuALTD0003042-1/2	chr19:38132279-38132473	Alt5	0.94909	0.893597	0.0554932	0.812
Ppan	MmuINT0124382	chr9:20695457-20695526	IR-S	0.117011	0.0612728	0.0557385	0.844667
Lhpp	MmuEX0026395	chr7:139822165-139822352	S	0.972469	0.916623	0.0558454	0.828
Fbrs	MmuEX0018747	chr7:134631388-134631468	S	0.989458	0.933611	0.0558463	0.94
Ephx1	MmuALTA0006488-1/2	chr1:182924010-182924176	Alt3	0.0694498	0.0134603	0.0559895	0.920667
Alg8	MmuINT0014149	chr7:104532317-104535311	IR-S	0.120443	0.064415	0.0560282	0.886667
Arhgap27	MmuEX0005853	chr11:103200339-103200422	S	0.972018	0.915975	0.0560435	0.889333
Crim1	MmuEX0012728	chr17:78680586-78680706	C2	0.952529	0.896413	0.056116	0.805333
Hira	MmuEX0022943	chr16:18947237-18947335	S	0.0857214	0.0294787	0.0562427	0.84
Mrps2	MmuEX0029731	chr2:28324741-28324848	S	0.0713263	0.0150221	0.0563041	0.932
Pcif1	MmuEX0033976	chr2:164714594-164714766	C2	0.956867	0.900155	0.0567117	0.833333
Rxrb	MmuINT0138112	chr17:34173910-34174111	IR-S	0.0878396	0.0311211	0.0567185	0.812667
Ipo4	MmuINT0082786	chr14:56247825-56247903	IR-S	0.119252	0.0623795	0.0568729	0.808667
Nol7	MmuINT0109458	chr13:43494165-43494879	IR-S	0.095118	0.0382316	0.0568864	0.841333
Pvt1	MmuINT0129846	chr15:62007104-62073728	IR-S	0.0960882	0.0391585	0.0569296	0.819333
Spag9	MmuINT0150947	chr11:93973461-93975486	IR-S	0.118452	0.0615078	0.0569442	0.818
Dusp6	MmuINT0054000	chr10:98726726-98727177	IR-S	0.0716378	0.0146591	0.0569787	0.995333
Commd10	MmuEX0012374	chr18:47123314-47123424	C3	0.986282	0.929266	0.057016	0.928
Tatdn1	MmuEX0046340	chr15:58755460-58755523	S	0.94963	0.892525	0.0571048	0.832
Ska1	MmuEX0042478	chr18:74362244-74362341	S	0.971217	0.914041	0.0571755	0.826
Ranbp3	MmuINT0131512	chr17:56846662-56847273	IR-S	0.0939629	0.0367296	0.0572333	0.864667
Ercc1	MmuEX0017237	chr7:19937982-19938054	S	0.935521	0.878253	0.0572683	0.812
Spsb3	MmuEX0044809	chr17:25027513-25027700	S	0.98166	0.9242	0.0574601	0.888667
Sigirr	MmuINT0143637	chr7:148277401-148277701	IR-S	0.313209	0.255643	0.0575656	0.866
Kat5	MmuINT0085267	chr19:5605684-5607550	IR-S	0.0819885	0.0242191	0.0577693	0.858
Rin1	MmuINT0135051	chr19:5053276-5053598	IR-S	0.0931067	0.035275	0.0578317	0.822
Git1	MmuINT0068966	chr11:77314617-77316330	IR-S	0.0917318	0.033782	0.0579498	0.839333
Zfyve27	MmuEX0053824	chr19:42263687-42263733	S	0.97479	0.916644	0.0581458	0.861333
Dgka	MmuEX0014392	chr10:128165312-128165397	S	0.982522	0.924355	0.0581666	0.904
Parp3	MmuINT0115442	chr9:106375538-106375763	IR-S	0.116142	0.0579083	0.0582334	0.801333
Gstm2	MmuINT0074614	chr3:107788601-107788951	IR-S	0.0713821	0.0130099	0.0583722	0.922667
Rab6	MmuEX0038387	chr7:107778352-107778457	C3	0.842767	0.78427	0.0584974	0.834
Psrc1	MmuINT0128262	chr3:108187204-108187291	IR-S	0.272829	0.214292	0.0585369	0.826667
Fam119a	MmuINT0060622	chr1:64661784-64662846	IR-S	0.0812377	0.0226777	0.05856	0.826
Ncln	MmuINT0106543	chr10:80956285-80958824	IR-S	0.0859421	0.0273661	0.058576	0.927333
Nudt1	MmuEX0032597	chr5:140808377-140808427	S	0.904813	0.84615	0.0586635	0.812
Cxxc1	MmuINT0044416	chr18:74378310-74378385	IR-S	0.0844981	0.025788	0.0587102	0.911333
Polrmt	MmuINT0124031	chr10:79200255-79200344	IR-S	0.102578	0.043844	0.0587338	0.811333
Rnpepl1	MmuINT0136062	chr1:94813049-94813287	IR-S	0.0773048	0.0184385	0.0588663	0.878
Haus6	MmuINT0076035	chr4:86250194-86251540	IR-S	0.0881754	0.0292811	0.0588943	0.808
Gbf1	MmuEX0020159	chr19:46344748-46344841	S	0.981212	0.922292	0.0589203	0.879333
Psip1	MmuINT0127791	chr4:83107146-83109498	IR-C	0.123587	0.0646021	0.0589854	0.831333
Nubp2	MmuINT0111394	chr17:25022563-25022663	IR-S	0.100798	0.0416678	0.0591301	0.832667
Otud5	MmuINT0114115	chrX:7451080-7451358	IR-S	0.0817627	0.0226014	0.0591612	0.852
Ide	MmuEX0023574	chr19:37365160-37365304	S	0.976757	0.917286	0.0594709	0.919333
Micall1	MmuINT0098687	chr15:78953417-78954930	IR-S	0.0897975	0.0302548	0.0595427	0.802667
2700007P21Rik	MmuEX0001172	chr2:106812925-106813319	C2	0.103349	0.043802	0.0595474	0.815333
Ddx17	MmuALTD0004079-1/3	chr15:79362108-79362298	Alt5	0.758328	0.69866	0.0596677	0.843333
Ampd3	MmuEX0004816	chr7:117934702-117934861	C3	0.978884	0.919091	0.0597936	0.810667
Inf2	MmuINT0082086	chr12:113843074-113843583	IR-S	0.089777	0.0299727	0.0598043	0.882667
Csnk1g2	MmuINT0043093	chr10:80101979-80102324	IR-S	0.111879	0.0518776	0.0600018	0.911333
Id1	MmuINT0080143	chr2:152562482-152562707	IR-S	0.0922599	0.0322343	0.0600256	0.999333
Scly	MmuEX0041234	chr1:93206374-93206480	S	0.962299	0.902163	0.0601364	0.860667
Apba3	MmuINT0016991	chr10:80732330-80733712	IR-S	0.0883143	0.0279831	0.0603312	0.854
Tmem134	MmuINT0161475	chr19:4127640-4127759	IR-S	0.118976	0.0585952	0.0603812	0.854
R3hdm2	MmuEX0038219	chr10:126899262-126899339	S	0.9513	0.890859	0.0604402	0.846667
Eml3	MmuINT0057207	chr19:9011978-9012052	IR-S	0.120469	0.0600277	0.0604412	0.814667
Zmynd8	MmuINT0180616	chr2:165646189-165653707	IR-C	0.113952	0.0529135	0.0610387	0.836
Hgs	MmuINT0077598	chr11:120344416-120344702	IR-S	0.152131	0.0910582	0.0610731	0.806
Alg9	MmuEX0004668	chr9:50591363-50591433	S	0.954277	0.893094	0.0611833	0.824667
Snhg1	MmuINT0149687	chr19:8799537-8799711	IR-S	0.229959	0.168727	0.0612321	0.850667
Mff	MmuEX0028787	chr1:82743658-82743717	C2	0.546995	0.48571	0.0612848	0.826
Llgl1	MmuINT0091354	chr11:60522396-60522936	IR-S	0.106466	0.0451699	0.061296	0.808667
Eif4g2	MmuINT0056593	chr7:118219227-118220209	IR-C	0.115315	0.0539695	0.0613454	0.878667
Pcsk7	MmuEX0034084	chr9:45734817-45734911	C1	0.986574	0.925153	0.0614205	0.843333
Aph1a	MmuINT0017118	chr3:95700284-95700616	IR-S	0.92026	0.858779	0.0614804	0.95
Rpp21	MmuINT0136861	chr17:36394652-36394727	IR-S	0.176954	0.115276	0.061679	0.804667
Acin1	MmuEX0003479	chr14:55272051-55272115	S	0.205397	0.143678	0.0617191	0.819333
Ranbp10	MmuEX0038697	chr8:108298187-108298335	S	0.982331	0.920438	0.0618931	0.828
Ftsjd2	MmuINT0066431	chr17:29835675-29836164	IR-C	0.0984449	0.0365352	0.0619097	0.878667
Dtx3	MmuINT0053774	chr10:126631691-126632749	IR-S	0.0782592	0.0163058	0.0619534	0.920667
Cd97	MmuINT0032583	chr8:86253425-86257312	IR-C	0.100509	0.0385017	0.062007	0.81
Fam49b	MmuEX0018344	chr15:63802485-63802523	C2	0.86899	0.806979	0.0620108	0.832667
Cast	MmuEX0009297	chr13:74917951-74918022	S	0.9796	0.917179	0.0624211	0.815333
Bet1l	MmuINT0024795	chr7:148040721-148040972	IR-S	0.145586	0.0831392	0.0624464	0.841333
Spns1	MmuINT0151896	chr7:133517588-133518580	IR-S	0.170225	0.107772	0.0624526	0.822667
Cx3cl1	MmuEX0013248	chr8:97301928-97302048	S	0.980756	0.918274	0.0624818	0.868
Tia1	MmuINT0160065	chr6:86375065-86375443	IR-S	0.110714	0.0480267	0.0626872	0.842
Clk3	MmuINT0037424	chr9:57599635-57599921	IR-S	0.0925189	0.0297779	0.0627409	0.866667
Adrbk1	MmuINT0012165	chr19:4290006-4290073	IR-S	0.0833389	0.0203444	0.0629945	0.948667
Sri	MmuEX0044919	chr5:8059353-8059422	S	0.954912	0.891778	0.063134	0.882667
Gltscr2	MmuINT0069537	chr7:16523239-16523522	IR-S	0.122732	0.059388	0.0633444	0.867333
Cxxc1	MmuINT0044419	chr18:74379222-74379491	IR-S	0.134504	0.0708536	0.0636509	0.848
Znf512b	MmuALTA0020891-1/3	chr2:181323784-181323949	Alt3	0.0886273	0.0249604	0.0636669	0.844
Egr1	MmuINT0055886	chr18:35021441-35022118	IR-S	0.101394	0.0373911	0.0640026	0.857333
Gtse1	MmuINT0075106	chr15:85702012-85704069	IR-S	0.0951432	0.0310676	0.0640756	0.857333
Hnrnpd	MmuEX0023101	chr5:100405553-100405609	S	0.567175	0.502953	0.0642218	0.860667
Hgsnat	MmuALTA0008585-1/2	chr8:27083314-27083423	Alt3	0.0876475	0.023303	0.0643445	0.83
Nxf1	MmuINT0112178	chr19:8839522-8841286	IR-S	0.345437	0.281085	0.0643522	0.823333
Top2a	MmuINT0163887	chr11:98854728-98855077	IR-S	0.328383	0.263878	0.0645055	0.84
Lysmd2	MmuINT0094108	chr9:75483525-75485018	IR-S	0.100162	0.0356472	0.064515	0.801333
Foxm1	MmuINT0065643	chr6:128322622-128322794	IR-S	0.176581	0.111778	0.0648029	0.808
Grpel2	MmuINT0074315	chr18:61879510-61885879	IR-S	0.104588	0.0397554	0.0648323	0.807333
Lypla2	MmuINT0094085	chr4:135525445-135525515	IR-S	0.122587	0.057534	0.0650529	0.830667
Rbbp5	MmuINT0132414	chr1:134386306-134386999	IR-S	0.0962656	0.0310969	0.0651687	0.838667
Map4k4	MmuEX0027798	chr1:40060608-40060832	C2	0.534225	0.469007	0.0652181	0.846
Actn1	MmuEX0003624	chr12:81271170-81271235	C3	0.464368	0.399142	0.0652261	0.835333
Rnpep	MmuEX0040242	chr1:137168939-137169055	S	0.861252	0.795929	0.0653221	0.816
Thop1	MmuINT0159914	chr10:80539796-80540657	IR-S	0.102455	0.0369024	0.065553	0.845333
Usp21	MmuINT0171433	chr1:173215170-173215385	IR-C	0.104847	0.0390078	0.0658387	0.866667
4933424B01Rik	MmuINT0004974	chr6:146498508-146498608	IR-S	0.120443	0.0542566	0.0661862	0.815333
Cxxc1	MmuINT0044414	chr18:74377651-74377739	IR-S	0.128468	0.0620623	0.0664057	0.817333
Syvn1	MmuINT0156325	chr19:6050686-6050940	IR-C	0.109296	0.0428799	0.0664156	0.838
Pan2	MmuINT0114946	chr10:127756095-127757303	IR-S	0.0921731	0.0257382	0.0664349	0.853333
Jub	MmuINT0085080	chr14:55190671-55192228	IR-C	0.124848	0.058366	0.0664823	0.814
2310021P13Rik	MmuINT0002177	chr14:21537215-21537648	IR-S	0.10208	0.0354234	0.0666569	0.914
Plxnb1	MmuINT0122681	chr9:108998160-109001784	IR-S	0.105832	0.0391609	0.0666712	0.806
Magt1	MmuINT0094619	chrX:103166366-103166774	IR-S	0.929687	0.862974	0.0667123	0.864667
Mbnl1	MmuEX0028097	chr3:60418605-60418658	S	0.291869	0.225121	0.0667483	0.808
Hspa13	MmuEX0023366	chr16:75758877-75758972	S	0.162708	0.0959474	0.0667608	0.825333
Rrp1b	MmuALTD0012250-1/2	chr17:32182874-32182956	Alt5	0.923174	0.856396	0.0667785	0.816
Slc9a8	MmuINT0148011	chr2:167249798-167260281	IR-C	0.119707	0.0529281	0.0667785	0.800667
Trim47	MmuINT0165258	chr11:115969323-115969579	IR-C	0.109404	0.0425805	0.0668235	0.836667
2610301G19Rik	MmuEX0001138	chr14:70542732-70542895	S	0.984782	0.917345	0.0674373	0.920667
Rbm5	MmuALTA0014985-1/2	chr9:107652039-107652127	Alt3	0.102162	0.0343395	0.0678226	0.808667
Itfg3	MmuINT0083542	chr17:26351673-26352129	IR-S	0.0993948	0.031454	0.0679408	0.836667
Srsf6	MmuINT0152721	chr2:162757879-162759161	IR-S	0.167985	0.0999854	0.0679999	0.982667
Mapkap1	MmuEX0027862	chr2:34274628-34274785	C2	0.0985336	0.0304419	0.0680917	0.828
Hdac6	MmuINT0076412	chrX:7516659-7516731	IR-C	0.151474	0.0832811	0.0681933	0.850667
Sec24c	MmuEX0041502	chr14:21494953-21495081	S	0.117278	0.0488434	0.0684348	0.893333
Dido1	MmuINT0049507	chr2:180419882-180422180	IR-S	0.108266	0.0396917	0.068574	0.856
Lmnb2	MmuINT0091567	chr10:80367519-80367630	IR-S	0.125183	0.0562315	0.068951	0.822
Racgap1	MmuALTA0014746-1/2	chr15:99473314-99473398	Alt3	0.163182	0.0938957	0.0692859	0.848
Mff	MmuALTA0010879-1/2	chr1:82731994-82732082	Alt3	0.598774	0.529296	0.0694781	0.865333
Gcn1l1	MmuINT0068236	chr5:116065609-116066359	IR-S	0.111599	0.0421083	0.0694905	0.852667
Commd4	MmuINT0040778	chr9:57004363-57004581	IR-S	0.114542	0.0445284	0.0700134	0.852
Hdac7	MmuINT0076453	chr15:97640471-97641283	IR-S	0.130847	0.0606727	0.0701739	0.876667
Slc25a44	MmuEX0042934	chr3:88219910-88220037	S	0.941833	0.87153	0.0703038	0.815333
Ehmt1	MmuEX0016475	chr2:24708185-24708322	S	0.978614	0.908145	0.0704689	0.822667
Med24	MmuINT0097479	chr11:98577840-98579223	IR-S	0.144342	0.0736573	0.0706843	0.827333
Sltm	MmuEX0043731	chr9:70431739-70431919	S	0.98999	0.919287	0.0707027	0.846
Mark3	MmuEX0027961	chr12:112856529-112856594	S	0.984962	0.914236	0.0707259	0.948667
Pnma5	MmuINT0123081	chrX:70279667-70280502	IR-S	0.483677	0.41277	0.070907	0.88
Nfat5	MmuEX0031586	chr8:109890079-109890227	C3	0.964407	0.893262	0.0711452	0.844667
Slc12a4	MmuINT0144551	chr8:108471852-108473037	IR-S	0.149349	0.0778233	0.0715253	0.903333
Igsf9	MmuEX0023844	chr1:174420792-174420903	C3	0.967502	0.895821	0.0716813	0.908667
Atxn7l2	MmuEX0007104	chr3:108007419-108007540	S	0.976583	0.904838	0.0717457	0.806667
Dtx3	MmuINT0053776	chr10:126630414-126630785	IR-C	0.176118	0.103855	0.0722633	0.845333
Csf1	MmuEX0012866	chr3:107559907-107560046	S	0.130928	0.058641	0.0722875	0.827333
Isg20l2	MmuINT0083411	chr3:87734534-87735252	IR-S	0.13677	0.0644521	0.0723183	0.856667
Orc4	MmuINT0113508	chr2:48789143-48792291	IR-S	0.0954598	0.0230498	0.07241	0.898
Dvl1	MmuINT0054028	chr4:155227868-155228091	IR-S	0.169412	0.0967597	0.0726524	0.876
Rbm28	MmuINT0132749	chr6:29105190-29107067	IR-S	0.150965	0.0780669	0.0728982	0.873333
Smtn	MmuINT0149363	chr11:3417831-3420754	IR-S	0.19125	0.118299	0.072951	0.856
Wdr67	MmuEX0052001	chr15:57751486-57751601	S	0.853766	0.780786	0.07298	0.817333
Gon4l	MmuEX0021473	chr3:88662309-88662428	S	0.965886	0.892787	0.0730984	0.81
Hmha1	MmuINT0078331	chr10:79487597-79488153	IR-S	0.182397	0.109197	0.0731993	0.894
Pold1	MmuINT0123476	chr7:51789168-51789254	IR-S	0.135298	0.0620475	0.0732503	0.824
Gigyf2	MmuEX0020409	chr1:89230845-89230909	S	0.978678	0.905368	0.0733104	0.859333
Mark3	MmuEX0027960	chr12:112853607-112853655	C1	0.985441	0.911957	0.0734842	0.843333
Mpnd	MmuINT0100349	chr17:56151767-56151838	IR-S	0.129678	0.0561361	0.0735424	0.834667
Wdr11	MmuINT0174948	chr7:136744125-136746512	IR-S	0.116847	0.0430546	0.0737926	0.814667
Mtx1	MmuINT0102245	chr3:89014106-89014187	IR-S	0.143015	0.0688602	0.074155	0.908
Cherp	MmuALTA0004076-1/4	chr8:74985900-74985944	Alt3	0.214893	0.140216	0.0746771	0.82
Tsen54	MmuINT0166510	chr11:115676394-115676488	IR-S	0.164838	0.0899974	0.0748402	0.800667
Xab2	MmuINT0176563	chr8:3613710-3613798	IR-S	0.137301	0.0619824	0.075319	0.82
Glipr1	MmuINT0069262	chr10:111422739-111422833	IR-C	0.331329	0.255826	0.0755025	0.929333
Cpt1c	MmuINT0041893	chr7:52215307-52215419	IR-S	0.204259	0.128733	0.0755263	0.806
Tm9sf1	MmuINT0160864	chr14:56256970-56259221	IR-C	0.163959	0.0883164	0.0756426	0.852667
Gas8	MmuALTA0007571-1/2	chr8:126054733-126054936	Alt3	0.143263	0.0673603	0.0759023	0.835333
Tlcd1	MmuINT0160470	chr11:77993125-77993448	IR-S	0.16448	0.0885224	0.0759578	0.800667
Ilkap	MmuEX0024066	chr1:93287709-93287774	S	0.942643	0.86658	0.0760627	0.855333
Snhg12	MmuINT0149697	chr4:131864823-131865752	IR-S	0.17384	0.0976594	0.0761802	0.824667
Tcfap4	MmuALTD0014106-1/2	chr16:4559487-	Alt5	0.102229	0.026007	0.0762216	0.818667
Sbf1	MmuINT0139006	chr15:89125744-89125825	IR-S	0.0969699	0.0207233	0.0762465	0.956
Ncoa3	MmuALTA0011807-1/2	chr2:165874009-165874055	Alt3	0.14564	0.0693283	0.0763121	0.806
Cyth4	MmuINT0045563	chr15:78440305-78441878	IR-C	0.1673	0.090626	0.0766741	0.804
Zfr	MmuEX0053757	chr15:12047994-12048093	S	0.925499	0.848808	0.0766911	0.922
Mcm3ap	MmuALTD0008318-1/2	chr10:75952080-75952321	Alt5	0.95487	0.878156	0.0767134	0.822667
H2-T10	MmuINT0075658	chr17:36257232-36257242	IR-C	0.0927356	0.0159476	0.076788	0.926
Smyd5	MmuINT0149486	chr6:85390739-85391553	IR-S	0.164001	0.0871004	0.0769004	0.877333
Naa35	MmuEX0030749	chr13:59710122-59710205	S	0.968282	0.891207	0.0770744	0.819333
Lrrc68	MmuEX0027071	chr7:20122719-20122816	S	0.944732	0.867279	0.0774527	0.878
Prpf38b	MmuEX0037322	chr3:108713261-108713313	S	0.160637	0.0831268	0.0775097	0.869333
Ppan	MmuINT0124378	chr9:20693884-20694077	IR-S	0.217103	0.139378	0.0777247	0.836
N4bp2l2	MmuEX0030701	chr5:151449576-151449652	S	0.928817	0.850883	0.0779334	0.899333
Cd47	MmuEX0010235	chr16:49908167-49908191	C1	0.185746	0.107529	0.0782179	0.851333
Polrmt	MmuINT0124032	chr10:79200108-79200201	IR-S	0.129461	0.0512115	0.0782495	0.829333
Igsf9	MmuEX0023846	chr1:174421996-174422141	C3	0.964083	0.885553	0.0785298	0.904667
Kdelc2	MmuEX0025246	chr9:53202041-53202237	S	0.980345	0.901689	0.0786555	0.817333
Mre11a	MmuEX0029633	chr9:14614248-14614328	S	0.889989	0.811142	0.0788468	0.841333
March7	MmuINT0095819	chr2:60083318-60085946	IR-S	0.137275	0.058267	0.0790083	0.811333
Sdccag3	MmuINT0140196	chr2:26241130-26241509	IR-C	0.193435	0.114143	0.0792917	0.810667
Tuft1	MmuEX0049920	chr3:94443317-94443391	C1	0.806849	0.72755	0.0792989	0.84
Nedd4l	MmuEX0031402	chr18:65327168-65327227	S	0.207542	0.127808	0.0797339	0.903333
Ikbkb	MmuINT0081086	chr8:23770932-23771873	IR-S	0.110594	0.0300561	0.0805379	0.876
Gpaa1	MmuINT0072449	chr15:76163530-76163606	IR-S	0.182833	0.102177	0.080656	0.89
Tnr	MmuINT0163502	chr1:161780677-161782087	IR-S	0.122635	0.041864	0.0807712	0.834667
Crim1	MmuEX0012727	chr17:78679313-78679555	S	0.961227	0.8804	0.0808271	0.883333
Ncor1	MmuEX0031180	chr11:62203193-62203294	C1	0.982809	0.901602	0.0812068	0.816667
Tlk2	MmuEX0047474	chr11:105101675-105101770	S	0.907046	0.825752	0.0812936	0.871333
Tjap1	MmuINT0160350	chr17:46396433-46396885	IR-S	0.234767	0.15342	0.0813462	0.807333
Slc25a37	MmuINT0145664	chr14:69863412-69865637	IR-S	0.149019	0.0676147	0.0814045	0.926667
Mrs2	MmuINT0101017	chr13:25085058-25085538	IR-S	0.130459	0.0486111	0.0818477	0.802667
Gtf3a	MmuINT0074921	chr5:147766760-147766943	IR-C	0.478461	0.396504	0.0819567	0.911333
Senp1	MmuEX0041655	chr15:97907343-97907473	S	0.119109	0.0371502	0.0819585	0.902
Eif4g3	MmuINT0056627	chr4:137733926-137736461	IR-C	0.233584	0.151267	0.082317	0.814
Abhd6	MmuEX0003237	chr14:8860751-8860903	C1	0.966044	0.883326	0.0827176	0.844
Mospd2	MmuINT0100134	chrX:161385287-161385998	IR-S	0.119145	0.0362872	0.0828583	0.844
Llgl1	MmuALTA0010072-1/2	chr11:60519943-60520075	Alt3	0.144452	0.0611898	0.0832619	0.844667
Gm2382	MmuEX0021047	chr9:88598764-88598974	C1	0.138493	0.0550913	0.0834021	0.862
Nde1	MmuINT0106827	chr16:14190326-14191810	IR-C	0.262607	0.178762	0.0838455	0.871333
Fbf1	MmuEX0018696	chr11:116007750-116007935	S	0.913078	0.828953	0.0841254	0.893333
Stx5a	MmuINT0154631	chr19:8823068-8823144	IR-S	0.163521	0.0793842	0.0841372	0.826
Abi1	MmuEX0003242	chr2:22818734-22818748	MIC	0.143675	0.0595042	0.0841711	0.846667
Taz	MmuINT0157185	chrX:71529033-71529270	IR-C	0.150067	0.0657287	0.0843382	0.854667
5730455O13Rik	MmuINT0005364	chr19:38296404-38298451	IR-S	0.158453	0.0740909	0.0843616	0.808
Mbnl1	MmuEX0028095	chr3:60400641-60400751	S	0.179473	0.0950729	0.0843998	0.812667
Rpe	MmuALTD0012056-1/2	chr1:-66747591	Alt5	0.13701	0.052504	0.0845056	0.861333
Igsf9	MmuEX0023845	chr1:174421746-174421887	C3	0.956256	0.871678	0.0845777	0.886667
Tgds	MmuALTA0018115-1/2	chr14:118511133-118512281	Alt3	0.111797	0.0271826	0.0846143	0.818
2410004B18Rik	MmuINT0002460	chr3:145601293-145601861	IR-S	0.126099	0.0411118	0.0849873	0.866
Dgcr8	MmuINT0048675	chr16:18283377-18283789	IR-S	0.141566	0.056571	0.0849949	0.811333
Eri3	MmuEX0017312	chr4:117237232-117237503	C2	0.915189	0.830032	0.0851575	0.89
Usp21	MmuINT0171428	chr1:173212934-173213145	IR-C	0.22206	0.136875	0.0851856	0.844
Rhebl1	MmuINT0134588	chr15:98708966-98709438	IR-S	0.33152	0.24598	0.0855405	0.856667
Anapc1	MmuEX0004845	chr2:128505845-128505945	S	0.958348	0.872695	0.0856526	0.805333
Pum2	MmuEX0038043	chr12:8740079-8740315	S	0.788371	0.702381	0.0859897	0.824
Sco2	MmuINT0139878	chr15:89204034-89204113	IR-C	0.191198	0.105023	0.0861751	0.842
Sft2d2	MmuEX0041979	chr1:167118100-167118185	S	0.870846	0.784628	0.0862178	0.928667
1810032O08Rik	MmuINT0001725	chr11:116535386-116535613	IR-S	0.192992	0.106746	0.0862465	0.832
Gatad2a	MmuEX0020135	chr8:72474552-72474653	C2	0.953709	0.86733	0.086379	0.966667
C230081A13Rik	MmuEX0008505	chr9:56166470-56166627	S	0.969204	0.882776	0.0864282	0.860667
Cspp1	MmuEX0012969	chr1:10106099-10106165	C2	0.977692	0.890682	0.0870101	0.892
Cald1	MmuINT0028216	chr6:34696016-34703442	IR-S	0.27196	0.184908	0.0870522	0.843333
Exosc2	MmuINT0059851	chr2:31531425-31532187	IR-S	0.131859	0.0443316	0.0875277	0.818667
Safb	MmuALTA0015782-1/2	chr17:56744980-56745080	Alt3	0.901788	0.814073	0.0877149	0.854
Erf	MmuINT0058824	chr7:26030551-26030652	IR-S	0.248752	0.160993	0.0877596	0.947333
Taf1d	MmuINT0156671	chr9:15117281-15118433	IR-S	0.263098	0.175081	0.0880174	0.808667
Ift52	MmuINT0080570	chr2:162843270-162848110	IR-S	0.146286	0.0580342	0.0882514	0.838667
Arhgap23	MmuALTA0001927-1/2	chr11:97309484-97309579	Alt3	0.955361	0.866966	0.088395	0.828
BC003331	MmuALTA0002510-1/2	chr1:152235653-152235749	Alt3	0.145169	0.0565731	0.0885959	0.808667
Ing4	MmuINT0082105	chr6:124997606-124997810	IR-S	0.304805	0.215743	0.089062	0.814
Aim2	MmuEX0004445	chr1:175357890-175358029	C1	0.794064	0.704947	0.0891176	0.868667
Dbr1	MmuEX0013797	chr9:99478860-99478940	S	0.966224	0.877066	0.0891578	0.838667
Scaf1	MmuINT0139153	chr7:52268645-52268849	IR-S	0.186457	0.0972741	0.0891826	0.814
Arfip2	MmuINT0017796	chr7:112784908-112785324	IR-S	0.242065	0.152533	0.0895319	0.838667
Dph1	MmuINT0052839	chr11:74994447-74994794	IR-S	0.139079	0.0490201	0.0900593	0.828
Clk4	MmuEX0011723	chr11:51080673-51080833	C1	0.944881	0.854334	0.0905469	0.909333
Irak1	MmuINT0083219	chrX:71267589-71267811	IR-S	0.250978	0.160268	0.0907102	0.87
Dhx30	MmuINT0049139	chr9:109988383-109988453	IR-S	0.159861	0.0690619	0.0907996	0.848667
Cby1	MmuINT0029856	chr15:79496182-79496260	IR-S	0.139324	0.0484905	0.0908339	0.818667
Zfml	MmuALTD0016024-1/2	chr6:-83864473	Alt5	0.944602	0.853717	0.0908852	0.852
Chrnb1	MmuEX0011383	chr11:69609097-69609175	S	0.810087	0.719145	0.0909422	0.815333
Rhebl1	MmuINT0134585	chr15:98709919-98710207	IR-S	0.226801	0.135833	0.0909679	0.865333
St6galnac6	MmuINT0153256	chr2:32463617-32464745	IR-C	0.173834	0.0823231	0.091511	0.808667
Yes1	MmuEX0052527	chr5:32942704-32942976	S	0.972326	0.880627	0.0916993	0.897333
Igsf9	MmuEX0023843	chr1:174420420-174420574	C3	0.963697	0.871959	0.0917378	0.954
Dcaf6	MmuEX0013850	chr1:167341595-167341730	S	0.981546	0.889483	0.0920632	0.867333
9430008C03Rik	MmuINT0006146	chr2:158181778-158182933	IR-S	0.192997	0.100887	0.0921101	0.918667
Hook2	MmuINT0078678	chr8:87522424-87525053	IR-C	0.174999	0.0828396	0.0921595	0.836667
Sart1	MmuINT0138866	chr19:5382360-5382714	IR-S	0.241046	0.148555	0.0924912	0.807333
Golph3l	MmuEX0021465	chr3:95395639-95395827	S	0.970723	0.877986	0.0927372	0.887333
Sirt6	MmuINT0143981	chr10:81085618-81086736	IR-S	0.155468	0.0626925	0.0927755	0.825333
BC037034	MmuINT0023193	chr5:138701936-138702062	IR-S	0.187585	0.094662	0.0929226	0.808667
Midn	MmuALTA0010964-1/2	chr10:79617079-79617217	Alt3	0.379792	0.286766	0.0930257	0.87
Rab24	MmuINT0130449	chr13:55421576-55421672	IR-S	0.136498	0.0433509	0.0931466	0.962
Ssbp4	MmuINT0152818	chr8:73121668-73121911	IR-S	0.762235	0.668935	0.0933	0.927333
Magi1	MmuEX0027545	chr6:93644002-93644169	S	0.949446	0.856089	0.0933564	0.815333
Kdm1a	MmuEX0025261	chr4:136137955-136138014	S	0.585611	0.492107	0.0935037	0.854
Atp9b	MmuEX0006985	chr18:80933551-80933583	S	0.234456	0.14063	0.0938263	0.804
Trip6	MmuINT0165591	chr5:137754318-137754578	IR-S	0.270167	0.176332	0.0938345	0.864
Arhgap22	MmuINT0017989	chr14:34172512-34175628	IR-S	0.137999	0.0439578	0.0940414	0.86
Ift81	MmuALTD0006923-1/2	chr5:123064447-	Alt5	0.945518	0.851338	0.0941793	0.801333
Rce1	MmuINT0133172	chr19:4624182-4624684	IR-S	0.178624	0.0843429	0.0942815	0.900667
Athl1	MmuINT0020568	chr7:148132328-148132400	IR-S	0.161989	0.067607	0.0943817	0.856
Mettl10	MmuEX0028729	chr7:140023043-140023259	C1	0.978379	0.883549	0.0948303	0.929333
Dtx3	MmuALTA0005895-1/2	chr10:126631466-126631529	Alt3	0.189119	0.0941445	0.0949743	0.818
Use1	MmuALTA0019551-1/2	chr8:73893031-73893202	Alt3	0.898365	0.80256	0.0958051	0.903333
Gpr172b	MmuINT0073135	chr15:76371010-76371101	IR-S	0.22806	0.132235	0.0958252	0.824
Tns3	MmuEX0048432	chr11:8500558-8500595	S	0.974275	0.877849	0.0964262	0.811333
Tmem87a	MmuEX0048105	chr2:120200224-120200295	C3	0.46049	0.36401	0.0964796	0.804667
Tecpr1	MmuINT0158726	chr5:144957121-144957220	IR-S	0.171475	0.0748174	0.0966571	0.881333
C230081A13Rik	MmuEX0008507	chr9:56222183-56222246	S	0.963642	0.866655	0.0969866	0.878667
Cchcr1	MmuINT0031500	chr17:35666092-35667092	IR-S	0.233139	0.136151	0.0969872	0.848
Skiv2l	MmuINT0144279	chr17:34978164-34978386	IR-S	0.172003	0.0745359	0.0974672	0.815333
Gtf2ird1	MmuEX0022126	chr5:134842706-134842765	S	0.566488	0.469017	0.0974708	0.820667
2310037I24Rik	MmuEX0000927	chr15:98352067-98352193	S	0.261624	0.16396	0.0976646	0.852
Lzts2	MmuALTA0010402-1/3	chr19:45096096-45096326	Alt3	0.154691	0.05645	0.0982412	0.876667
Gcat	MmuINT0068051	chr15:78867305-78867572	IR-C	0.135199	0.0367941	0.0984049	0.848667
Git2	MmuEX0020455	chr5:115193785-115193889	S	0.748696	0.650275	0.0984216	0.853333
Toe1	MmuINT0163718	chr4:116478351-116478589	IR-S	0.148913	0.0498154	0.0990973	0.871333
Ercc2	MmuINT0058738	chr7:19979050-19979124	IR-S	0.16852	0.0692327	0.0992873	0.826667
Entpd2	MmuINT0057671	chr2:25253034-25253520	IR-S	0.134721	0.0349637	0.0997569	0.849333
Dnm2	MmuINT0051794	chr9:21310160-21310779	IR-S	0.14112	0.0413379	0.0997818	0.86
Stxbp1	MmuEX0045617	chr2:32650108-32650233	S	0.214798	0.114939	0.0998595	0.848667
5730419I09Rik	MmuINT0005332	chr6:143048317-143048452	IR-C	0.150036	0.0498591	0.100177	0.832
Ercc5	MmuALTD0004996-1/2	chr1:44214989-44215104	Alt5	0.946428	0.845881	0.100548	0.821333
Tmem168	MmuEX0047810	chr6:13555787-13555959	C1	0.2677	0.167139	0.100561	0.808667
Kirrel	MmuEX0025651	chr3:86944899-86945041	S	0.971326	0.870688	0.100638	0.913333
Pgm5	MmuINT0118482	chr19:24783853-24802158	IR-S	0.352975	0.25157	0.101404	0.824
Ogg1	MmuALTD0009774-1/2	chr6:113278403-113278473	Alt5	0.185129	0.0834096	0.10172	0.816667
Papd5	MmuALTA0012735-1/2	chr8:90776426-90776472	Alt3	0.247474	0.145446	0.102028	0.808
Lnp	MmuEX0026643	chr2:74366149-74366231	S	0.374593	0.271238	0.103355	0.811333
Dcaf8	MmuALTD0003997-1/3	chr1:-174078299	Alt5	0.639681	0.536208	0.103473	0.83
Malt1	MmuEX0027588	chr18:65623695-65623769	S	0.972198	0.867452	0.104746	0.818
Nf2	MmuEX0031553	chr11:4680581-4680625	S	0.921504	0.816613	0.104891	0.816667
Lpin2	MmuINT0092041	chr17:71588494-71590151	IR-S	0.175624	0.0706669	0.104957	0.818667
Gpr124	MmuINT0072935	chr8:28221071-28221523	IR-S	0.210563	0.105545	0.105019	0.914667
1300001I01Rik	MmuALTA0000080-1/2	chr11:74477289-74477390	Alt3	0.224202	0.118365	0.105838	0.81
Strn4	MmuINT0154497	chr7:17416488-17416813	IR-C	0.157796	0.0515256	0.10627	0.828667
Tle6	MmuALTA0018241-1/2	chr10:81061822-81061883	Alt3	0.96638	0.860072	0.106309	0.802667
Canx	MmuINT0028590	chr11:50110640-50110775	IR-S	0.180593	0.0736397	0.106954	0.831333
Rif1	MmuALTA0015254-1/2	chr2:51972362-51972470	Alt3	0.175447	0.0683777	0.107069	0.826
Pitpnm1	MmuINT0120267	chr19:4108194-4108422	IR-S	0.183502	0.0761087	0.107394	0.818
Nub1	MmuALTD0009618-1/3	chr5:-24191840	Alt5	0.958062	0.850195	0.107866	0.850667
Usp15	MmuEX0050842	chr10:122590097-122590183	S	0.662749	0.553333	0.109416	0.838667
9130404D08Rik	MmuINT0006049	chr8:72552674-72553106	IR-S	0.222681	0.112669	0.110012	0.901333
Acot8	MmuINT0009931	chr2:164620680-164621151	IR-S	0.232324	0.122161	0.110164	0.82
Ncor2	MmuALTA0011820-1/2	chr5:125531281-125531428	Alt3	0.783192	0.67286	0.110332	0.828
Wee1	MmuEX0052129	chr7:117274343-117274489	S	0.97136	0.859117	0.112243	0.933333
Dlg4	MmuEX0014813	chr11:69840425-69840490	S	0.874982	0.762395	0.112587	0.888
D10Ertd610e	MmuINT0045684	chr10:126621269-126621447	IR-S	0.200038	0.0874467	0.112592	0.873333
Ccnl1	MmuINT0031750	chr3:65752713-65754401	IR-C	0.302935	0.189881	0.113054	0.880667
2310022A10Rik	MmuINT0002202	chr7:28365711-28366369	IR-S	0.972281	0.85897	0.113311	0.838667
Fibp	MmuINT0064520	chr19:5463305-5463603	IR-S	0.282354	0.168753	0.113601	0.815333
Safb2	MmuINT0138607	chr17:56715436-56716300	IR-S	0.260789	0.145346	0.115443	0.872
Pxk	MmuALTA0014604-1/2	chr14:8987800-8987859	Alt3	0.542242	0.426562	0.11568	0.822
Igsf9	MmuINT0081000	chr1:174420904-174421745	IR-C	0.187597	0.0718666	0.11573	0.852667
Rere	MmuALTA0015114-1/2	chr4:149990868-149991588	Alt3	0.698365	0.581961	0.116404	0.836
Kdm4c	MmuEX0025318	chr4:73926801-73926915	S	0.965715	0.849141	0.116575	0.886667
Ubr2	MmuEX0050335	chr17:47117269-47117367	C3	0.757845	0.640663	0.117182	0.810667
2810403A07Rik	MmuINT0003063	chr3:88514775-88515551	IR-S	0.568482	0.451092	0.11739	0.936667
Gas2l1	MmuINT0067671	chr11:4964482-4964839	IR-C	0.784306	0.66657	0.117737	0.925333
Slc25a16	MmuEX0042839	chr10:62395467-62395530	S	0.920642	0.802713	0.117929	0.878667
Mrpl40	MmuALTA0011257-1/2	chr16:18875417-18875500	Alt3	0.94827	0.827874	0.120396	0.862
Tatdn1	MmuALTD0014009-1/2	chr15:58741132-58741204	Alt5	0.185604	0.0648008	0.120803	0.822667
Zfp740	MmuINT0179805	chr15:102039308-102039585	IR-S	0.198344	0.0770936	0.12125	0.868
Prrc2b	MmuEX0037403	chr2:32084783-32084864	S	0.371115	0.249631	0.121484	0.906667
Clcn7	MmuEX0011607	chr17:25292313-25292482	S	0.870004	0.74833	0.121674	0.920667
Rnf123	MmuALTA0015329-1/2	chr9:107964085-107964190	Alt3	0.165308	0.0434658	0.121842	0.876667
Eml3	MmuINT0057212	chr19:9013995-9015068	IR-S	0.178937	0.0565621	0.122375	0.909333
Wdr74	MmuALTD0015694-1/2	chr19:8812338-8812352	Alt5	0.132417	0.0100313	0.122385	0.841333
Asb8	MmuALTA0002103-1/2	chr15:97973082-97973241	Alt3	0.344224	0.220254	0.12397	0.825333
D2Wsu81e	MmuINT0045983	chr2:30030810-30031233	IR-S	0.201413	0.0766717	0.124742	0.870667
Ets1	MmuEX0017458	chr9:32545684-32545944	S	0.994463	0.869087	0.125376	0.832
Ldb1	MmuINT0090373	chr19:46107832-46108521	IR-C	0.647492	0.522054	0.125438	0.846
Ints3	MmuINT0082557	chr3:90195834-90195914	IR-S	0.908492	0.782971	0.125521	0.878
Ncor2	MmuINT0106748	chr5:125506175-125507171	IR-S	0.42712	0.300609	0.126511	0.823333
Susd1	MmuINT0155279	chr4:59337780-59342334	IR-C	0.246395	0.11973	0.126666	0.832667
Cdc42bpa	MmuEX0010395	chr1:182024075-182024317	S	0.768174	0.641301	0.126873	0.837333
Rbbp5	MmuALTD0011614-1/2	chr1:134394510-134394584	Alt5	0.843391	0.716228	0.127163	0.850667
Zbtb38	MmuEX0052674	chr9:96631711-96632161	C2	0.843416	0.716102	0.127314	0.887333
Stard3	MmuINT0153680	chr11:98240313-98241286	IR-S	0.211569	0.0826069	0.128963	0.834667
Gcfc1	MmuINT0068106	chr16:91027575-91030677	IR-S	0.331856	0.202347	0.129509	0.825333
Zfp68	MmuEX0053548	chr5:139057698-139057787	S	0.711436	0.58188	0.129555	0.86
Mknk2	MmuALTD0008560-1/2	chr10:80138868-	Alt5	0.90287	0.772199	0.13067	0.846
Klc3	MmuINT0087636	chr7:19980517-19980587	IR-C	0.384017	0.252842	0.131175	0.819333
Ssh3	MmuINT0152874	chr19:4264109-4264313	IR-S	0.267281	0.135497	0.131784	0.819333
Mef2a	MmuEX0028560	chr7:74413155-74413286	C3	0.613595	0.479929	0.133666	0.825333
Rnpepl1	MmuINT0136064	chr1:94813838-94814210	IR-S	0.218497	0.08467	0.133827	0.938667
Klc3	MmuINT0087637	chr7:19980298-19980409	IR-C	0.456939	0.32297	0.133969	0.874
Msh3	MmuEX0029790	chr13:93123180-93123297	S	0.766221	0.631453	0.134768	0.863333
Pcm1	MmuEX0033988	chr8:42360349-42360522	S	0.908284	0.773477	0.134807	0.87
5430435G22Rik	MmuEX0001980	chr1:133602173-133602298	C1	0.594048	0.45921	0.134839	0.820667
Rab11fip5	MmuEX0038272	chr6:85290337-85290491	C2	0.398976	0.263807	0.135169	0.898
Nup88	MmuINT0112037	chr11:70758488-70758704	IR-C	0.21572	0.0801019	0.135619	0.813333
Fibp	MmuINT0064523	chr19:5464216-5464333	IR-S	0.270919	0.13509	0.13583	0.916
Irf3	MmuINT0083304	chr7:52253279-52254074	IR-C	0.209575	0.0722046	0.13737	0.974667
Clasp1	MmuEX0011507	chr1:120438252-120438275	S	0.189159	0.0515258	0.137633	0.894
Atxn7l3	MmuALTA0002430-1/2	chr11:102154590-102154635	Alt3	0.897832	0.758542	0.13929	0.844667
Igsf9	MmuEX0023842	chr1:174419644-174419796	C2	0.951005	0.810652	0.140353	0.936
Trim3	MmuINT0165094	chr7:112759984-112761120	IR-S	0.367672	0.226868	0.140804	0.885333
Wrb	MmuEX0052257	chr16:96374583-96374645	S	0.965283	0.823475	0.141808	0.842667
Trim11	MmuINT0164965	chr11:58795726-58802226	IR-S	0.364983	0.223021	0.141963	0.871333
Slc25a37	MmuINT0145663	chr14:69865695-69867450	IR-S	0.68858	0.543687	0.144893	0.928
Zfp598	MmuINT0179513	chr17:24817977-24818053	IR-S	0.262826	0.116824	0.146002	0.862
Fam133b	MmuALTA0006793-1/4	chr5:3559138-3559159	Alt3	0.193953	0.0476906	0.146262	0.801333
Kif2a	MmuALTD0007462-1/2	chr13:107778090-107778155	Alt5	0.551714	0.404453	0.147261	0.802
Syvn1	MmuINT0156329	chr19:6052480-6052547	IR-S	0.251779	0.104407	0.147372	0.962667
Usp1	MmuEX0050811	chr4:98593146-98593365	S	0.769412	0.621325	0.148087	0.878667
Pitpnm1	MmuINT0120274	chr19:4111699-4111865	IR-S	0.314885	0.166008	0.148876	0.942
Dbnl	MmuALTA0005093-1/4	chr11:5697290-5697338	Alt3	0.631112	0.480097	0.151015	0.89
Stoml1	MmuEX0045502	chr9:58102741-58102847	C1	0.916244	0.764963	0.151281	0.878667
Slc25a22	MmuINT0145559	chr7:148617813-148617919	IR-S	0.336594	0.185057	0.151537	0.871333
Terf2	MmuALTA0018073-1/2	chr8:109600779-109600896	Alt3	0.366674	0.213782	0.152892	0.868667
Rbm15	MmuINT0132595	chr3:107129223-107133132	IR-S	0.40877	0.25561	0.15316	0.889333
Ncor2	MmuALTA0011823-1/2	chr5:125517644-125517746	Alt3	0.240682	0.0859379	0.154744	0.854
Sipa1	MmuINT0143835	chr19:5661112-5663603	IR-C	0.244079	0.0869072	0.157171	0.938667
1810063B07Rik	MmuALTD0000212-1/2	chr14:20902100-	Alt5	0.893279	0.735326	0.157953	0.96
Dhrsx	MmuEX0014516	NT_166291:31370-31471	C1	0.817073	0.658967	0.158106	0.856667
Nup88	MmuALTA0012434-1/2	chr11:70758347-70758472	Alt3	0.78394	0.624422	0.159518	0.94
Zfp7	MmuINT0179739	chr15:76718778-76720436	IR-S	0.353646	0.192901	0.160744	0.918667
Diap1	MmuEX0014636	chr18:38066042-38066068	S	0.837569	0.6748	0.16277	0.85
Nat10	MmuEX0030922	chr2:103566873-103567045	S	0.833993	0.668254	0.165738	0.848667
Ttll4	MmuEX0049665	chr1:74719418-74719584	S	0.967352	0.799379	0.167972	0.994667
Mink1	MmuEX0029044	chr11:70422910-70422933	S	0.362034	0.19361	0.168424	0.888667
Gpr124	MmuINT0072933	chr8:28220245-28220412	IR-S	0.455733	0.285803	0.16993	0.835333
Atp6v1e1	MmuEX0006911	chr6:120768352-120768417	C1	0.870825	0.699819	0.171006	0.971333
Ogg1	MmuINT0112996	chr6:113278607-113279222	IR-S	0.441917	0.265618	0.1763	0.900667
Mfap3	MmuALTD0008457-1/3	chr11:-57332214	Alt5	0.791943	0.615073	0.176871	0.818667
Pcnxl3	MmuALTA0012873-1/3	chr19:5681432-5681553	Alt3	0.65261	0.474117	0.178493	0.838667
Plekhg3	MmuEX0035767	chr12:77672591-77672629	S	0.944209	0.764541	0.179669	0.895333
Sec61g	MmuALTD0012549-1/3	chr11:16408103-	Alt5	0.450068	0.266552	0.183516	0.908
Tank	MmuALTA0017805-1/2	chr2:61464963-61465071	Alt3	0.758704	0.574714	0.183991	0.893333
Amn1	MmuEX0004800	chr6:149133514-149133646	C1	0.936618	0.752201	0.184417	0.872667
Zfp428	MmuALTA0020637-1/2	chr7:25300095-25300121	Alt3	0.615191	0.426113	0.189078	0.837333
Chpf2	MmuINT0036144	chr5:24095480-24096126	IR-S	0.434233	0.24237	0.191863	0.946
6330503K22Rik	MmuALTA0000628-1/2	chr7:125867972-125868099	Alt3	0.258624	0.0654822	0.193141	0.869333
AU019823	MmuEX0002794	chr9:50424763-50424789	S	0.328791	0.126468	0.202323	0.947333
Setd6	MmuINT0142186	chr8:98240942-98241820	IR-S	0.351039	0.145875	0.205163	0.936
Nat10	MmuEX0030920	chr2:103568157-103568253	S	0.784823	0.570708	0.214115	0.806667
Igdcc4	MmuALTA0009019-1/2	chr9:64974565-64974735	Alt3	0.730187	0.449313	0.280874	0.845333
Taf4a	MmuALTD0013961-1/3	chr2:179666721-179666930	Alt5	0.764301	0.458802	0.305499	0.95
	Considered	Pdiff>0.8	Volcano plot (all non redundant)	Violin plot (IR,EX Pdiff>0.8)	Differentially spliced (Pdiff>0.8, |ΔPSI|>0.5)
IR	63180	849	63180	849	262
EX	22160	741	22160	741	358
Alt 5'	17103	434	7752		65
Alt 3'	23892	240	10957		89
TOTAL	126335	2264	104049	1590	774
