# Supplementary material for: The splicing factor XAB2 interacts with ERCC1-XPF and XPG for R-loop processing
Source: Nat Commun. 2021 May 26;12:3153. doi: 10.1038/s41467-021-23505-1 (PMC8155215; doi:10.1038/s41467-021-23505-1)
Supplement: Supplementary file 8 — Supplementary Data 6 [file 41467_2021_23505_MOESM8_ESM.xlsx]

## Sheet: Sheet2
	Considered	Pdiff>0.8	Volcano plot (all non redundant)	Violin plot (IR,EX Pdiff>0.8)	Differentially spliced (Pdiff>0.8, |ΔPSI|>0.5)
IR	28917	1558	28917	1558	748
EX	7468	347	7468	347	207
Alt 5'	8136	182	3676		56
Alt 3'	12156	412	5545		123
TOTAL	56677	2499	45606	1905	1134

## Sheet: Pdiff>0.8, |ΔPSI|>0.5
Suppl. data S6. Xab2-induced differential splicing events in mES cells
GENE	EVENT	COORD	Complex	β_siRNA	β_Ctrl	β_siRNA_Ctrl	P_xzero
Atg2b	MmuALTA0002215-1/2	chr12:106874657-106874762	Alt3	0.202692	0.637078	-0.434386	0.944
1110012J17Rik	MmuALTD0000043-1/2	chr17:66717634-66717800	Alt5	0.123259	0.484573	-0.361314	0.878
Stk30	MmuALTA0017477-1/2	chr12:112046415-112046609	Alt3	0.174237	0.534848	-0.360611	0.951333
Cpsf1	MmuALTA0004583-1/2	chr15:-76426337	Alt3	0.0370092	0.37228	-0.335271	0.868
Chtf18	MmuALTA0004131-1/2	chr17:-25856227	Alt3	0.206105	0.498371	-0.292266	0.861333
Prpf38b	MmuALTD0011071-1/2	chr3:108711254-108711322	Alt5	0.661524	0.939926	-0.278402	0.806667
Mark3	MmuEX0027963	chr12:112891601-112891645	C2	0.674562	0.950206	-0.275645	0.924
Picalm	MmuEX0035017	chr7:97330729-97330878	S	0.165464	0.436938	-0.271474	0.884
Sgta	MmuALTD0012748-1/3	chr10:80522873-	Alt5	0.584991	0.844992	-0.26	0.860667
Fetub	MmuEX0019085	chr16:22929148-22929382	S	0.657677	0.917396	-0.259719	0.892
Rad9	MmuINT0131107	chr19:4197587-4197670	IR-S	0.123841	0.375686	-0.251844	0.943333
Dpp7	MmuEX0015605	chr2:25209128-25209246	S	0.716315	0.963327	-0.247013	0.984667
Scyl2	MmuALTA0015976-1/2	chr10:89108207-89108299	Alt3	0.382156	0.62766	-0.245504	0.868667
Rab12	MmuINT0130380	chr17:66846789-66847358	IR-S	0.110291	0.344967	-0.234676	0.976667
Trpc2	MmuALTA0018934-1/2	chr7:109219733-109219875	Alt3	0.09008	0.32083	-0.23075	0.808
Trub2	MmuEX0049247	chr2:29638832-29638893	S	0.669457	0.895393	-0.225935	0.939333
Usp9x	MmuALTA0019709-1/2	chrX:12693750-12693883	Alt3	0.624216	0.848045	-0.223829	0.806
Prrc2c	MmuALTA0014278-1/2	chr1:164653241-164653412	Alt3	0.279313	0.502537	-0.223225	0.967333
Serpinb6a	MmuEX0041782	chr13:34027496-34027663	C1	0.0937576	0.315681	-0.221923	0.812
Dnm1l	MmuEX0015292	chr16:16318857-16318934	C2	0.515208	0.73356	-0.218353	0.824667
Ggnbp2	MmuALTD0005895-1/2	chr11:84654923-84655126	Alt5	0.476332	0.694141	-0.217808	0.868667
Haus6	MmuALTA0008398-1/2	chr4:86228785-86229618	Alt3	0.23026	0.441498	-0.211238	0.825333
Usp11	MmuEX0050820	chrX:20288875-20288984	S	0.780933	0.988968	-0.208035	0.833333
Chd9	MmuALTA0004065-1/2	chr8:93558807-93558964	Alt3	0.171556	0.375968	-0.204413	0.806
Ap2b1	MmuEX0005428	chr11:83178297-83178338	S	0.236917	0.441106	-0.204189	0.854667
Ylpm1	MmuEX0052560	chr12:86401213-86401264	S	0.777521	0.978393	-0.200872	0.862667
Ube3a	MmuEX0050212	chr7:66496337-66496403	C3	0.199926	0.400639	-0.200713	0.85
Zfp106	MmuEX0053021	chr2:120359247-120361415	C1	0.715938	0.915069	-0.199131	0.939333
Mff	MmuALTA0010879-1/2	chr1:82731994-82732082	Alt3	0.603608	0.802579	-0.198971	0.884
Slc3a2	MmuALTA0016711-1/2	chr19:8782684-8782767	Alt3	0.771021	0.968001	-0.19698	0.956
Stk11	MmuEX0045388	chr10:79588820-79588910	S	0.799687	0.988626	-0.188939	0.852667
Ndufs1	MmuALTD0009254-1/2	chr1:63223160-	Alt5	0.447019	0.635164	-0.188146	0.885333
Pank2	MmuEX0033562	chr2:131108328-131108504	C2	0.753316	0.939195	-0.185879	0.941333
Zfp7	MmuALTA0020728-1/2	chr15:76718664-76718777	Alt3	0.0935331	0.27911	-0.185576	0.878667
Ppil3	MmuEX0036587	chr1:58495188-58495255	S	0.777317	0.962666	-0.185349	0.837333
Ddx49	MmuALTD0004111-1/2	chr8:72820282-72820357	Alt5	0.795953	0.980162	-0.18421	0.908
Stag1	MmuEX0045215	chr9:100853905-100854015	S	0.719025	0.900309	-0.181284	0.909333
Tmpo	MmuALTD0014572-1/2	chr10:90628692-90628814	Alt5	0.161818	0.34151	-0.179693	0.857333
Gm14444	MmuEX0020870	chr2:174838929-174838983	S	0.290028	0.466896	-0.176868	0.972
Zfp498	MmuALTD0016143-1/2	chr5:-146044649	Alt5	0.76235	0.938281	-0.175931	0.821333
AC111135.1	MmuEX0002619	chr9:72330254-72330336	S	0.803442	0.978664	-0.175221	0.959333
Agrn	MmuINT0012847	chr4:155551551-155552537	IR-S	0.0581529	0.231876	-0.173723	0.910667
Celf1	MmuALTA0003834-1/2	chr2:90849362-90849472	Alt3	0.675667	0.847566	-0.1719	0.907333
Rnf138	MmuEX0040030	chr18:21176320-21176376	S	0.791611	0.963376	-0.171765	0.97
Clybl	MmuEX0011817	chr14:122710466-122710652	C1	0.794023	0.963854	-0.169831	0.909333
4921513D23Rik	MmuINT0003601	chr16:14138615-14140275	IR-S	0.0451086	0.213159	-0.16805	0.938
Mthfd1	MmuINT0101740	chr12:77404969-77408208	IR-S	0.0808642	0.248774	-0.16791	0.888
Hif1a	MmuALTA0008596-1/2	chr12:75027544-75027734	Alt3	0.422445	0.589423	-0.166978	0.816
Sap130	MmuALTA0015805-1/2	chr18:31841664-31841838	Alt3	0.537821	0.70423	-0.166409	0.805333
9030409G11Rik	MmuALTA0000655-1/2	chr4:141702938-141703060	Alt3	0.561016	0.726756	-0.165739	0.824667
Arhgap1	MmuALTA0001908-1/2	chr2:91491921-91491980	Alt3	0.805332	0.970533	-0.165201	0.978
9030409G11Rik	MmuEX0002278	chr4:141702721-141702827	C1	0.0548051	0.219161	-0.164356	0.876
Ubqln1	MmuEX0050301	chr13:58282183-58282266	S	0.497243	0.660714	-0.163471	0.858667
Ube3a	MmuEX0050213	chr7:66498720-66498839	C1	0.319554	0.482914	-0.163361	0.895333
Setd5	MmuALTA0016203-1/2	chr6:113060368-113060519	Alt3	0.782826	0.943849	-0.161023	0.844
Prrc2a	MmuALTA0014260-1/2	chr17:35287762-35287847	Alt3	0.289085	0.448852	-0.159767	0.951333
Herc4	MmuALTA0008554-1/3	chr10:62745961-62746089	Alt3	0.0512419	0.209141	-0.157899	0.81
Fxr1	MmuEX0019783	chr3:33967083-33967174	S	0.484905	0.640808	-0.155902	0.810667
Fryl	MmuEX0019677	chr5:73416010-73416027	S	0.0120861	0.163589	-0.151503	0.811333
Actr6	MmuALTA0001105-1/2	chr10:89188513-89188648	Alt3	0.818465	0.969225	-0.15076	0.852667
Man2c1	MmuINT0094884	chr9:56985182-56985275	IR-S	0.124429	0.27494	-0.150511	0.89
Tanc1	MmuALTD0013981-1/2	chr2:59628833-59628934	Alt5	0.806419	0.956876	-0.150457	0.922
Jmjd1c	MmuEX0024903	chr10:66679731-66679855	S	0.540728	0.68774	-0.147013	0.831333
2610101N10Rik	MmuALTD0000361-1/2	chr9:95391687-95391719	Alt5	0.39782	0.544279	-0.146459	0.811333
Pum1	MmuEX0038035	chr4:130309857-130310093	S	0.773197	0.917729	-0.144532	0.836667
Rnps1	MmuEX0040247	chr17:24551986-24552107	C1	0.250701	0.394978	-0.144277	0.882667
Tnrc6a	MmuALTA0018605-1/2	chr7:130324902-130324961	Alt3	0.10328	0.246531	-0.143251	0.834
Melk	MmuEX0028647	chr4:44338513-44338611	C2	0.819684	0.962884	-0.1432	0.93
Dgkz	MmuALTA0005407-1/2	chr2:91776859-91776928	Alt3	0.682405	0.823984	-0.141579	0.826
Tnpo3	MmuALTA0018602-1/2	chr6:29504883-29504962	Alt3	0.855657	0.996497	-0.14084	0.928
Qrich1	MmuEX0038156	chr9:108421098-108421157	C2	0.227465	0.368131	-0.140666	0.892667
Gemin5	MmuEX0020277	chr11:57952997-57953110	S	0.839223	0.977271	-0.138048	0.838
Pick1	MmuINT0119453	chr15:79078727-79079150	IR-S	0.0594707	0.195576	-0.136105	0.876667
Elp3	MmuALTD0004837-1/2	chr14:66211819-	Alt5	0.0673462	0.203094	-0.135748	0.898
Ckap2l	MmuALTA0004170-1/2	chr2:129096311-129096494	Alt3	0.177295	0.312688	-0.135393	0.86
Ncor1	MmuALTD0009188-1/2	chr11:62167885-62167974	Alt5	0.0557131	0.184925	-0.129212	0.898
Hbp1	MmuINT0076101	chr12:32612373-32613448	IR-C	0.042084	0.170953	-0.128869	0.881333
Mllt10	MmuEX0029217	chr2:18092670-18092702	S	0.807138	0.935426	-0.128289	0.858
Abcf2	MmuALTD0000811-1/4	chr5:24083165-	Alt5	0.780222	0.907872	-0.12765	0.834667
Kdm5c	MmuEX0025334	chrX:148674173-148674295	S	0.850138	0.977083	-0.126944	0.882667
Fubp1	MmuALTD0005693-1/2	chr3:151889044-151889172	Alt5	0.254927	0.381129	-0.126203	0.887333
Taf2	MmuALTD0013958-1/2	chr15:54878973-54879038	Alt5	0.856575	0.980749	-0.124175	0.884
Man2c1	MmuEX0027640	chr9:56986661-56986776	S	0.50076	0.62293	-0.122169	0.893333
Atf2	MmuEX0006578	chr2:73661258-73661363	S	0.858178	0.980199	-0.122021	0.864
Trub1	MmuINT0166386	chr19:57561812-57562498	IR-S	0.0951338	0.21544	-0.120306	0.852
Ccdc9	MmuALTA0003480-1/2	chr7:16861411-16861456	Alt3	0.502354	0.622007	-0.119653	0.802667
Vrk1	MmuEX0051614	chr12:107289970-107290057	C3	0.844968	0.96426	-0.119292	0.832667
Leng8	MmuINT0090549	chr7:4096416-4096496	IR-S	0.0717531	0.190979	-0.119226	0.809333
Rsrc2	MmuINT0137658	chr5:124192866-124193646	IR-C	0.170525	0.289725	-0.1192	0.809333
Slc38a10	MmuALTA0016683-1/2	chr11:-119967347	Alt3	0.0537087	0.172374	-0.118666	0.823333
Ccdc77	MmuEX0009926	chr6:120281830-120282049	S	0.846935	0.964434	-0.117499	0.983333
Aff4	MmuEX0004154	chr11:53194088-53194174	S	0.850838	0.966654	-0.115816	0.866667
Got1	MmuALTA0008039-1/2	chr19:43577398-43577535	Alt3	0.428073	0.543217	-0.115144	0.962667
Chd8	MmuINT0035790	chr14:52832395-52832498	IR-S	0.162043	0.276876	-0.114832	0.819333
A430005L14Rik	MmuEX0002491	chr4:153333865-153333971	S	0.868649	0.983369	-0.11472	0.908667
Usp16	MmuALTD0015364-1/2	chr16:87471957-87472076	Alt5	0.0607559	0.173455	-0.112699	0.82
Chd8	MmuINT0035803	chr14:52821999-52822178	IR-S	0.0590766	0.171767	-0.11269	0.892667
Exo1	MmuALTA0006648-1/2	chr1:177823872-177823920	Alt3	0.863236	0.975814	-0.112578	0.89
Fbxw5	MmuALTA0007130-1/2	chr2:25358391-25358565	Alt3	0.839497	0.951887	-0.112389	0.912
Tpd52l2	MmuEX0048580	chr2:181237581-181237640	S	0.615109	0.726384	-0.111276	0.904
Tnrc6c	MmuEX0048401	chr11:117582264-117584864	S	0.871299	0.982138	-0.11084	0.827333
Mapk1	MmuALTD0008180-1/2	chr16:17015991-17016171	Alt5	0.248084	0.358808	-0.110724	0.890667
Zmynd8	MmuINT0180617	chr2:165640970-165646041	IR-S	0.871885	0.982347	-0.110463	0.872
Sept1	MmuALTA0016135-1/2	chr7:134359399-134359483	Alt3	0.875855	0.986235	-0.110379	0.866
Ubr3	MmuEX0050340	chr2:69797624-69797720	S	0.873108	0.980013	-0.106904	0.875333
Tsc2	MmuALTA0019000-1/2	chr17:24764936-24765050	Alt3	0.086752	0.193629	-0.106877	0.812667
Ddx3y	MmuEX0014098	chrY:619344-619391	S	0.87282	0.97937	-0.10655	0.938667
Birc5	MmuEX0007996	chr11:117711068-117711177	S	0.885861	0.991978	-0.106117	0.996667
Ilk	MmuINT0081839	chr7:112889382-112889473	IR-S	0.106282	0.212258	-0.105976	0.818
Cbfb	MmuEX0009355	chr8:107718375-107718491	S	0.883748	0.988232	-0.104484	0.819333
Trpc2	MmuEX0049113	chr7:109218411-109218505	S	0.869618	0.973215	-0.103596	0.81
Herc4	MmuEX0022799	chr10:62737745-62737836	S	0.889303	0.992487	-0.103184	0.963333
Setdb1	MmuALTA0016209-1/2	chr3:95143829-95143984	Alt3	0.132189	0.23519	-0.103001	0.803333
Hk2	MmuEX0022972	chr6:82710098-82710260	S	0.887826	0.990619	-0.102793	0.985333
Dclk2	MmuALTA0005126-1/2	chr3:86620280-86620352	Alt3	0.698126	0.799927	-0.1018	0.806
Golga4	MmuEX0021439	chr9:118446360-118446443	S	0.818772	0.920502	-0.101729	0.900667
Ncl	MmuALTD0009174-1/5	chr1:88255781-	Alt5	0.799248	0.900577	-0.10133	0.802667
Taf15	MmuEX0046179	chr11:83310764-83310798	S	0.880246	0.981403	-0.101157	0.995333
Gpr108	MmuALTA0008084-1/2	chr17:57382364-57382536	Alt3	0.344711	0.445475	-0.100764	0.801333
Nras	MmuEX0032299	chr3:102868039-102868080	S	0.892805	0.992889	-0.100083	0.996
Ccar1	MmuEX0009438	chr10:62227072-62227282	S	0.864092	0.963013	-0.0989214	0.868667
Myst2	MmuEX0030640	chr11:95137757-95137863	S	0.630361	0.728241	-0.0978802	0.816667
St14	MmuEX0045085	chr9:30914074-30914109	S	0.888516	0.986041	-0.0975257	0.922
Gemin5	MmuALTA0007665-1/2	chr11:57977296-57977412	Alt3	0.0284215	0.12578	-0.0973589	0.931333
Mpdu1	MmuALTA0011169-1/2	chr11:69471438-69471523	Alt3	0.88757	0.984902	-0.0973326	0.823333
Agfg1	MmuEX0004229	chr1:82882950-82883042	S	0.659809	0.756799	-0.0969901	0.858667
Plxnb2	MmuINT0122738	chr15:88989214-88989388	IR-S	0.0886997	0.18551	-0.0968107	0.83
Rere	MmuALTA0015112-1/2	chr4:149987834-149987995	Alt3	0.855302	0.951448	-0.0961464	0.820667
Brms1	MmuALTD0002311-1/2	chr19:-5041490	Alt5	0.863583	0.958395	-0.0948125	0.802667
Pcnp	MmuEX0034007	chr16:56024647-56024750	S	0.0772765	0.171968	-0.0946914	0.865333
Tars2	MmuALTD0014000-1/2	chr3:95549708-95549785	Alt5	0.883576	0.978256	-0.0946797	0.908
Pitpnb	MmuINT0120248	chr5:111814625-111815522	IR-S	0.0237473	0.118368	-0.0946209	0.826
Gm4902	MmuINT0070679	chr14:59940121-59940290	IR-S	0.336262	0.430339	-0.0940771	0.805333
Tmem144	MmuINT0161519	chr3:79629320-79630744	IR-S	0.0282362	0.122112	-0.0938754	0.937333
Hnrnph1	MmuALTD0006709-1/3	chr11:50197182-50197232	Alt5	0.00886148	0.102351	-0.0934895	0.996
Alg11	MmuALTD0001213-1/3	chr8:23172442-23172588	Alt5	0.831126	0.923421	-0.0922944	0.850667
Pum1	MmuEX0038033	chr4:130286193-130286463	C1	0.83634	0.927901	-0.0915611	0.932
Nop2	MmuINT0109583	chr6:125091177-125091291	IR-S	0.122384	0.212767	-0.0903833	0.877333
Gns	MmuINT0072124	chr10:120811621-120813263	IR-S	0.029216	0.119111	-0.0898947	0.864
Ankrd52	MmuEX0005156	chr10:127820625-127820765	S	0.891537	0.980489	-0.088952	0.922
Scrib	MmuALTA0015943-1/2	chr15:75896520-75896633	Alt3	0.0302773	0.118916	-0.0886388	0.852
Atp13a1	MmuINT0020899	chr8:72329462-72329544	IR-S	0.0878843	0.176109	-0.0882247	0.920667
Eps15l1	MmuALTD0004968-1/2	chr8:74896925-74896975	Alt5	0.890504	0.97766	-0.0871562	0.930667
Fancl	MmuEX0018591	chr11:26303322-26303378	S	0.901622	0.988723	-0.0871016	0.852667
Smc1a	MmuEX0043822	chrX:148457289-148457477	C1	0.587161	0.674121	-0.0869605	0.836667
Arid3b	MmuINT0018775	chr9:57640493-57642742	IR-C	0.0565194	0.143314	-0.0867941	0.811333
Dgcr2	MmuINT0048661	chr16:17845229-17849683	IR-S	0.0227417	0.109378	-0.0866361	0.829333
Wdr62	MmuALTA0020079-1/3	chr7:31028852-31028925	Alt3	0.0560471	0.142629	-0.0865823	0.801333
Cdc123	MmuEX0010315	chr2:5754127-5754159	S	0.901019	0.987379	-0.0863599	0.98
Rnf149	MmuEX0040054	chr1:39615160-39615256	S	0.808682	0.894914	-0.086232	0.825333
Wdr46	MmuINT0175329	chr17:34085479-34085587	IR-S	0.0533583	0.139531	-0.0861725	0.806
Lass5	MmuALTA0009935-1/2	chr15:99569096-99569161	Alt3	0.112145	0.198044	-0.0858996	0.825333
Rbm33	MmuINT0132774	chr5:28679184-28684813	IR-C	0.0674598	0.152492	-0.0850325	0.826
Dtx1	MmuALTD0004515-1/2	chr5:121132589-121132747	Alt5	0.792001	0.876334	-0.0843327	0.835333
Acin1	MmuEX0003478	chr14:55268397-55269724	S	0.0782621	0.162025	-0.0837626	0.815333
App	MmuALTA0001831-1/2	chr16:85043825-85043986	Alt3	0.0660868	0.149695	-0.0836079	0.879333
Mrpl9	MmuALTA0011271-1/2	chr3:94248823-94248873	Alt3	0.894758	0.977834	-0.0830759	0.815333
Ergic3	MmuINT0058861	chr2:155834172-155834299	IR-S	0.0582924	0.140773	-0.0824807	0.847333
Chmp2a	MmuINT0036063	chr7:13617552-13617637	IR-S	0.076619	0.158979	-0.08236	0.818
Papola	MmuINT0115109	chr12:107047873-107049246	IR-C	0.0519564	0.13409	-0.0821339	0.854667
Hdlbp	MmuINT0076551	chr1:95305075-95305265	IR-S	0.0329899	0.114604	-0.081614	0.952
Rsrc2	MmuALTA0015699-1/2	chr5:124190681-124190871	Alt3	0.916219	0.994872	-0.0786531	0.992667
Capn10	MmuEX0009055	chr1:94841594-94841855	S	0.90297	0.981352	-0.0783825	0.855333
Nuf2	MmuALTD0009653-1/3	chr1:171445043-171445116	Alt5	0.89245	0.970699	-0.0782488	0.840667
Actn4	MmuEX0003639	chr7:29696509-29696594	C3	0.888919	0.966865	-0.0779462	0.960667
Cnot3	MmuALTA0004348-1/3	chr7:3604802-3605021	Alt3	0.776882	0.854631	-0.0777493	0.847333
2810004N23Rik	MmuEX0001218	chr8:127378802-127378928	S	0.0266446	0.104387	-0.077742	0.845333
Hnrnpul2	MmuEX0023139	chr19:8905378-8905451	S	0.911819	0.989471	-0.077652	0.852667
Glb1	MmuEX0020475	chr9:114329471-114329621	C3	0.912355	0.987882	-0.075527	0.857333
Tmem63b	MmuEX0048040	chr17:45815912-45815950	S	0.912415	0.985624	-0.073209	0.938667
Rbm5	MmuEX0039181	chr9:107658184-107658244	S	0.902195	0.975111	-0.0729161	0.846
Erf	MmuEX0017276	chr7:26031107-26031341	S	0.914943	0.987368	-0.0724246	0.824
Parp1	MmuALTA0012760-1/2	chr1:182529088-182529211	Alt3	0.0255585	0.0977521	-0.0721936	0.906667
Sbno1	MmuINT0139090	chr5:124831787-124831867	IR-S	0.0120751	0.0839246	-0.0718495	0.883333
Vps41	MmuALTA0019886-1/2	chr13:18831315-18831415	Alt3	0.0214191	0.0927074	-0.0712883	0.836667
Spint1	MmuINT0151590	chr2:119063209-119063436	IR-C	0.0601398	0.131373	-0.0712329	0.829333
Supt5h	MmuEX0045763	chr7:29102756-29102840	S	0.922454	0.993152	-0.0706974	0.840667
Uba3	MmuEX0050075	chr6:97155300-97155341	S	0.832103	0.902637	-0.0705345	0.824667
Jam2	MmuALTA0009451-1/2	chr16:84823032-	Alt3	0.918235	0.988449	-0.0702137	0.954
Zfand3	MmuEX0052966	chr17:30197755-30197795	S	0.903448	0.973353	-0.0699052	0.825333
Akap1	MmuINT0013298	chr11:88693144-88693621	IR-S	0.0134546	0.0829312	-0.0694766	0.911333
Fancl	MmuEX0018592	chr11:26307548-26307648	C2	0.916244	0.984962	-0.0687186	0.905333
Gnl2	MmuEX0021365	chr4:124714766-124714905	S	0.908081	0.976299	-0.0682179	0.876667
Neo1	MmuEX0031504	chr9:58732277-58732371	S	0.900964	0.969063	-0.0680989	0.91
Bub1b	MmuALTA0002956-1/2	chr2:118448806-118448921	Alt3	0.848919	0.916795	-0.0678755	0.862667
Naa35	MmuEX0030749	chr13:59710122-59710205	S	0.925461	0.992503	-0.0670421	0.972667
R3hdm2	MmuEX0038219	chr10:126899262-126899339	S	0.911051	0.977601	-0.0665501	0.963333
Ythdc2	MmuINT0177415	chr18:45016746-45017841	IR-S	0.0221504	0.088529	-0.0663786	0.866
Pitrm1	MmuINT0120352	chr13:6554895-6555787	IR-S	0.0182298	0.0841947	-0.065965	0.902
Mms19	MmuALTD0008647-1/2	chr19:42055489-	Alt5	0.913075	0.978809	-0.0657344	0.874
Pml	MmuEX0035974	chr9:58082160-58082740	S	0.921263	0.986824	-0.0655608	0.819333
Prrc2c	MmuEX0037415	chr1:164618247-164618348	C3	0.881685	0.947151	-0.0654654	0.974667
Rfc1	MmuINT0133844	chr5:65667021-65668595	IR-S	0.018937	0.0843667	-0.0654296	0.806667
Stt3b	MmuINT0154529	chr9:115163163-115163906	IR-S	0.0188742	0.0835054	-0.0646312	0.91
Ubl7	MmuEX0050267	chr9:57759524-57759632	S	0.124289	0.188906	-0.0646174	0.888
Mrpl9	MmuEX0029711	chr3:94251182-94251265	S	0.923015	0.986612	-0.0635962	0.918
Setx	MmuEX0041879	chr2:29029839-29030003	S	0.0151237	0.0783405	-0.0632168	0.827333
Fuca2	MmuEX0019744	chr10:13232424-13232532	S	0.928151	0.9906	-0.0624492	0.952667
Cep192	MmuEX0010944	chr18:68014939-68015029	S	0.927087	0.989516	-0.0624292	0.822
Hspg2	MmuINT0079548	chr4:137125280-137125406	IR-S	0.0216623	0.0837603	-0.0620979	0.817333
Scaf1	MmuALTD0012407-1/2	chr7:52261211-52261293	Alt5	0.908944	0.971017	-0.0620734	0.802667
Prr14	MmuEX0037378	chr7:134617893-134617936	S	0.929352	0.991091	-0.0617389	0.833333
Fxr1	MmuALTA0007451-1/3	chr3:33960828-33960911	Alt3	0.0298029	0.0912086	-0.0614057	0.827333
Baz2a	MmuALTD0002128-1/2	chr10:127560822-127561044	Alt5	0.90229	0.962335	-0.0600445	0.808
Atf7ip	MmuALTD0001751-1/2	chr6:136512281-136512358	Alt5	0.868735	0.928242	-0.0595078	0.826
Dnajc11	MmuEX0015163	chr4:151343955-151344077	S	0.929755	0.989105	-0.0593508	0.954667
Snrpa1	MmuEX0044159	chr7:73215005-73215084	S	0.929961	0.988989	-0.0590279	0.935333
Safb2	MmuALTA0015786-1/2	chr17:56710823-56710972	Alt3	0.930136	0.988576	-0.0584408	0.970667
Zmym1	MmuEX0053911	chr4:126736037-126736267	C3	0.92865	0.987081	-0.0584309	0.876
Anxa6	MmuEX0005344	chr11:54812037-54812115	S	0.932724	0.990833	-0.0581094	0.811333
Twf1	MmuALTD0015028-1/2	chr15:94420183-	Alt5	0.924696	0.982742	-0.0580467	0.802
Prpsap1	MmuALTA0014241-1/2	chr11:116340966-116341138	Alt3	0.920922	0.97809	-0.057168	0.818667
Rod1	MmuEX0040288	chr4:59514182-59514346	S	0.921743	0.977741	-0.0559987	0.885333
Ubap2l	MmuINT0168968	chr3:89805791-89806200	IR-C	0.0321191	0.0880497	-0.0559306	0.818667
Shcbp1	MmuALTA0016353-1/2	chr8:4741848-4741966	Alt3	0.936806	0.992583	-0.0557769	0.854667
Srp72	MmuINT0152459	chr5:77409457-77409539	IR-S	0.03035	0.0855001	-0.0551501	0.844667
Erp44	MmuEX0017362	chr4:48249745-48249860	S	0.936833	0.991847	-0.0550135	0.923333
Trip12	MmuINT0165551	chr1:84724865-84727106	IR-S	0.0411479	0.0956087	-0.0544609	0.811333
Sod2	MmuALTA0017080-1/2	chr17:13206299-13206478	Alt3	0.935222	0.989524	-0.0543015	0.844
Chmp4b	MmuINT0036070	chr2:154515432-154516945	IR-S	0.0134219	0.0673322	-0.0539103	0.926
Rbm25	MmuEX0039099	chr12:84983352-84983469	C3	0.105368	0.159225	-0.0538572	0.81
2310008H04Rik	MmuEX0000869	chr16:16140099-16140165	S	0.917532	0.971021	-0.0534886	0.820667
Gab1	MmuEX0019855	chr8:83300060-83300149	S	0.0961535	0.149582	-0.0534288	0.818
Vars	MmuEX0051254	chr17:35142195-35142295	S	0.940595	0.992874	-0.0522787	0.813333
Prpf40a	MmuEX0037336	chr2:53012998-53013106	S	0.941127	0.993102	-0.0519746	0.826
Trim24	MmuEX0048872	chr6:37858217-37858364	S	0.907097	0.958613	-0.0515162	0.856667
Ppp2cb	MmuINT0125236	chr8:34721337-34722219	IR-S	0.0263654	0.0778222	-0.0514568	0.846
Zmym1	MmuEX0053910	chr4:126736754-126736903	S	0.935586	0.986862	-0.0512764	0.834667
Akap8	MmuINT0013431	chr17:32451090-32452386	IR-S	0.0335405	0.084479	-0.0509385	0.822
Qk	MmuALTA0014623-1/3	chr17:10409030-10409300	Alt3	0.0529109	0.103467	-0.0505564	0.812
Eapp	MmuEX0016145	chr12:55786847-55786958	C3	0.939327	0.989707	-0.05038	0.866
Msh6	MmuINT0101225	chr17:88388602-88388766	IR-S	0.0740613	0.0239461	0.0501153	0.844
Agpat6	MmuINT0012761	chr8:24285133-24285811	IR-S	0.0721316	0.021937	0.0501946	0.807333
Kat2a	MmuINT0085222	chr11:100568283-100569522	IR-S	0.0683183	0.0180675	0.0502508	0.813333
Sars	MmuINT0138847	chr3:108230851-108231091	IR-S	0.0952872	0.0450345	0.0502527	0.922667
Scamp3	MmuINT0139196	chr3:88983146-88983238	IR-C	0.0761235	0.0258628	0.0502607	0.806
Por	MmuINT0124197	chr5:136208470-136208555	IR-S	0.0715854	0.0213106	0.0502748	0.806667
Tmpo	MmuINT0162598	chr10:90615926-90616022	IR-C	0.0784322	0.0281047	0.0503275	0.824667
Stoml2	MmuINT0154308	chr4:43043408-43043842	IR-S	0.0658694	0.0154515	0.0504179	0.864
Hsf2bp	MmuEX0023344	chr17:32150263-32150412	S	0.988739	0.938261	0.0504785	0.846667
Ilf3	MmuEX0024059	chr9:21207580-21207945	S	0.978426	0.927687	0.0507383	0.804
Xrcc1	MmuINT0176967	chr7:25355946-25356033	IR-S	0.0635615	0.0127929	0.0507686	0.935333
Pltp	MmuINT0122515	chr2:164672417-164677012	IR-S	0.0665386	0.0156333	0.0509053	0.810667
Rsrc2	MmuINT0137661	chr5:124183645-124186567	IR-S	0.0592876	0.00815681	0.0511308	0.936667
Ccna2	MmuINT0031594	chr3:36465597-36465921	IR-S	0.0593355	0.00815543	0.0511801	0.959333
Tbrg4	MmuINT0157801	chr11:6516718-6517310	IR-S	0.0670846	0.0158581	0.0512265	0.807333
Scrib	MmuINT0139955	chr15:75897185-75897249	IR-S	0.0820881	0.0308536	0.0512345	0.809333
Scrib	MmuALTD0012463-1/2	chr15:75897040-75897184	Alt5	0.990296	0.938941	0.0513547	0.837333
Map2k4	MmuINT0094989	chr11:65507073-65509789	IR-S	0.0757399	0.0243673	0.0513726	0.804667
Edc4	MmuINT0055206	chr8:108411304-108411405	IR-S	0.0636352	0.0121504	0.0514848	0.821333
Fkbp9	MmuINT0064705	chr6:56825827-56828027	IR-S	0.0847648	0.0331545	0.0516103	0.806667
Ddx58	MmuINT0047984	chr4:40155956-40156911	IR-S	0.078486	0.0268041	0.0516818	0.814667
Cars	MmuEX0009191	chr7:150745554-150745613	S	0.982726	0.930905	0.0518211	0.942
Dync1h1	MmuINT0054153	chr12:111900057-111900727	IR-S	0.0651017	0.0132368	0.0518649	0.961333
Tmem199	MmuINT0161865	chr11:78321308-78321820	IR-S	0.067681	0.0156643	0.0520167	0.899333
Nckap1	MmuINT0106448	chr2:80342472-80346329	IR-C	0.0712859	0.0192455	0.0520403	0.860667
Abcf2	MmuINT0008764	chr5:24073131-24073318	IR-S	0.0635929	0.0114526	0.0521403	0.858
Tuba4a	MmuINT0168086	chr1:75214010-75215767	IR-S	0.0748609	0.0227153	0.0521456	0.855333
Pcbp2	MmuINT0115856	chr15:102318709-102320182	IR-C	0.105772	0.0534748	0.0522971	0.83
Mrps22	MmuINT0100934	chr9:98494576-98495088	IR-S	0.078765	0.0263773	0.0523878	0.814667
Cenpt	MmuINT0034513	chr8:108373824-108375770	IR-S	0.0731278	0.0206567	0.0524711	0.929333
Pop4	MmuINT0124171	chr7:39049449-39050918	IR-S	0.085218	0.0326152	0.0526028	0.819333
Erp29	MmuINT0059040	chr5:121897289-121902199	IR-S	0.0751126	0.022484	0.0526286	0.828667
Kif20a	MmuINT0086965	chr18:34790081-34790175	IR-S	0.0710706	0.0184207	0.0526499	0.922667
Parvb	MmuINT0115551	chr15:84134334-84139282	IR-S	0.0634148	0.0106473	0.0527674	0.838667
Dynll1	MmuINT0054321	chr5:115748843-115750521	IR-S	0.0587058	0.00593085	0.052775	0.862
Gm13242	MmuINT0070119	chr4:145286139-145289146	IR-C	0.181949	0.12904	0.0529092	0.830667
Ddx27	MmuINT0047691	chr2:166859158-166859233	IR-S	0.0713597	0.0184136	0.0529461	0.890667
Trip12	MmuINT0165529	chr1:84755703-84757337	IR-C	0.0826628	0.0295594	0.0531035	0.826667
Mpdu1	MmuINT0100221	chr11:69471346-69471437	IR-S	0.0840598	0.0309299	0.0531299	0.930667
Atp2a3	MmuINT0021199	chr11:72786044-72786323	IR-S	0.0714554	0.0183123	0.0531431	0.864667
Sip1	MmuINT0143829	chr12:60122724-60125989	IR-S	0.0796832	0.0264681	0.0532151	0.811333
Arhgdia	MmuINT0018300	chr11:120441059-120441280	IR-S	0.0798688	0.0266398	0.053229	0.811333
Spns1	MmuINT0151898	chr7:133516405-133517283	IR-S	0.0722551	0.0190116	0.0532436	0.930667
Trim28	MmuINT0165072	chr7:13614945-13615024	IR-S	0.107977	0.0546671	0.0533098	0.83
Gm949	MmuINT0071519	chr18:47081547-47085635	IR-S	0.0669786	0.0136187	0.05336	0.898667
Hmgxb4	MmuINT0078326	chr8:77547204-77547896	IR-S	0.073772	0.0203106	0.0534614	0.807333
Ubxn1	MmuINT0169769	chr19:8948746-8949649	IR-S	0.110267	0.056795	0.053472	0.873333
Ctdspl2	MmuEX0013035	chr2:121823183-121823592	S	0.0810309	0.0275324	0.0534985	0.824667
Esyt1	MmuINT0059247	chr10:127960172-127962519	IR-S	0.072136	0.0186038	0.0535322	0.819333
Fkbp8	MmuINT0064696	chr8:73058514-73058765	IR-S	0.0830902	0.0295315	0.0535587	0.813333
D14Ertd668e	MmuINT0045797	chr14:59974027-59975153	IR-C	0.0772169	0.0236557	0.0535613	0.82
Rif1	MmuEX0039819	chr2:51972188-51972265	S	0.665959	0.612377	0.0535818	0.806667
Nup188	MmuINT0111788	chr2:30192926-30195018	IR-S	0.0769322	0.0232896	0.0536426	0.810667
BC049349	MmuINT0023296	chr8:74490060-74491797	IR-S	0.0711758	0.017384	0.0537918	0.896667
Nek2	MmuINT0107582	chr1:193653397-193655015	IR-S	0.0687445	0.0147806	0.0539639	0.932
Fen1	MmuINT0063899	chr19:10275588-10278177	IR-S	0.0850238	0.0309835	0.0540403	0.809333
Uqcrc1	MmuINT0170946	chr9:108850679-108850983	IR-S	0.0665011	0.0124564	0.0540447	0.888
Spcs1	MmuINT0151198	chr14:31813951-31814029	IR-S	0.0741171	0.0199629	0.0541542	0.812
Eif4a2	MmuINT0056471	chr16:23107894-23108660	IR-S	0.0783503	0.0240888	0.0542615	0.994
Ap1g1	MmuINT0016637	chr8:112379634-112382698	IR-S	0.0709998	0.0167092	0.0542905	0.81
March7	MmuINT0095818	chr2:60081728-60083268	IR-S	0.0731309	0.0187719	0.054359	0.912
Fancm	MmuALTA0007006-1/2	chr12:66222644-66223077	Alt3	0.0721856	0.0178202	0.0543654	0.844667
Vars	MmuINT0172575	chr17:35149981-35150066	IR-S	0.0925198	0.0379782	0.0545416	0.872667
Arid1a	MmuINT0018712	chr4:133240481-133240788	IR-S	0.076484	0.0219265	0.0545575	0.868667
Grn	MmuINT0074308	chr11:102296141-102296372	IR-S	0.0768461	0.0222803	0.0545659	0.914
Nubp2	MmuINT0111393	chr17:25022783-25023223	IR-S	0.079514	0.0249122	0.0546018	0.81
Smarcal1	MmuINT0148691	chr1:72673220-72674674	IR-C	0.0664556	0.011842	0.0546135	0.810667
Sulf2	MmuINT0154936	chr2:165901306-165903017	IR-S	0.0800686	0.0254465	0.0546221	0.844
Hcfc1	MmuINT0076181	chrX:71197408-71197511	IR-S	0.0875797	0.0328971	0.0546826	0.815333
Traf7	MmuINT0164571	chr17:24650878-24651069	IR-S	0.0681365	0.0134445	0.054692	0.9
Ubap2	MmuINT0168923	chr4:41152771-41153185	IR-S	0.0785758	0.0238718	0.054704	0.847333
Polr3e	MmuINT0123978	chr7:128078408-128081116	IR-S	0.0749568	0.0201942	0.0547626	0.836667
Trpm7	MmuINT0166176	chr2:126624971-126625048	IR-S	0.0758466	0.0210406	0.0548059	0.81
Ncor1	MmuINT0106706	chr11:62134720-62134893	IR-S	0.0872889	0.0324473	0.0548417	0.81
Dus3l	MmuINT0053914	chr17:56906712-56907055	IR-C	0.157118	0.102232	0.0548859	0.806667
Taf15	MmuINT0156631	chr11:83302548-83310763	IR-C	0.114861	0.0599397	0.0549208	0.838667
Flna	MmuINT0064818	chrX:71469317-71470090	IR-S	0.0679622	0.0130242	0.0549381	0.929333
Sept1	MmuINT0141455	chr7:134361257-134361484	IR-S	0.182541	0.127589	0.0549524	0.884
Psmc5	MmuINT0127976	chr11:106123817-106123894	IR-S	0.0688536	0.0138698	0.0549837	0.964667
Cops3	MmuINT0040978	chr11:59632002-59633506	IR-S	0.105281	0.0502888	0.0549921	0.838
Ltv1	MmuINT0093864	chr10:12899130-12899460	IR-S	0.0747988	0.0197721	0.0550267	0.855333
Cnot2	MmuINT0038151	chr10:115944245-115954372	IR-C	0.0747428	0.0196893	0.0550535	0.827333
Grn	MmuINT0074301	chr11:102297563-102297648	IR-S	0.0619116	0.00676721	0.0551444	0.841333
Klhdc2	MmuINT0087732	chr12:70411027-70411139	IR-S	0.0752827	0.0200595	0.0552232	0.820667
Orc2	MmuINT0113474	chr1:58537998-58540486	IR-S	0.0741216	0.0188824	0.0552393	0.808667
Fgfr1op	MmuINT0064251	chr17:8384303-8385049	IR-S	0.0717589	0.0164876	0.0552713	0.816
Tmem131	MmuINT0161420	chr1:36851044-36851648	IR-S	0.0705184	0.0151029	0.0554155	0.890667
Ireb2	MmuINT0083270	chr9:54748380-54751697	IR-S	0.0951748	0.0395799	0.0555949	0.846667
Gpx4	MmuINT0073489	chr10:79516461-79517258	IR-C	0.0805399	0.0249271	0.0556129	0.882667
Agrn	MmuINT0012827	chr4:155547240-155547651	IR-S	0.0815973	0.0259525	0.0556449	0.805333
Prim1	MmuINT0126131	chr10:127455139-127455203	IR-S	0.114006	0.0583362	0.0556696	0.858667
Srp72	MmuINT0152461	chr5:77411292-77413142	IR-C	0.0702684	0.0144814	0.0557871	0.848667
Rtn4	MmuINT0137797	chr11:29636499-29640980	IR-S	0.0858347	0.03001	0.0558247	0.827333
Rangap1	MmuINT0131563	chr15:81547132-81549172	IR-S	0.0677471	0.0118828	0.0558642	0.878
Hprt	MmuINT0078864	chrX:50369607-50373281	IR-S	0.0637494	0.0078416	0.0559078	0.845333
Gga2	MmuINT0068645	chr7:129145727-129146180	IR-C	0.0960339	0.0401167	0.0559172	0.823333
Ndufv1	MmuINT0107150	chr19:4007916-4008047	IR-S	0.0666081	0.0106186	0.0559895	0.935333
Mynn	MmuINT0103858	chr3:30511475-30512473	IR-S	0.0923875	0.0362984	0.0560892	0.816
Yars	MmuINT0177179	chr4:128874533-128877969	IR-S	0.0693501	0.0130929	0.0562571	0.935333
Mcm4	MmuINT0096641	chr16:15626358-15627741	IR-S	0.0645389	0.0082544	0.0562845	0.914
Gtf2ird1	MmuEX0022118	chr5:134877981-134878064	S	0.989974	0.93359	0.0563839	0.86
Lsm14b	MmuINT0093555	chr2:179766577-179766765	IR-S	0.0810068	0.0244679	0.056539	0.878
Tcerg1	MmuINT0158011	chr18:42730849-42731477	IR-S	0.107461	0.0508581	0.0566032	0.82
Kif18b	MmuINT0086812	chr11:102768391-102769426	IR-S	0.0831521	0.026521	0.0566311	0.878
Nol7	MmuINT0109458	chr13:43494165-43494879	IR-S	0.0951468	0.0385138	0.056633	0.814667
Nsmce4a	MmuINT0111054	chr7:137676207-137677090	IR-S	0.0858185	0.0291709	0.0566476	0.811333
Reps1	MmuINT0133642	chr10:17840036-17840838	IR-S	0.0715881	0.0149306	0.0566575	0.809333
Mcm7	MmuINT0096695	chr5:138609401-138609560	IR-S	0.0823796	0.0256553	0.0567243	0.826
Cetn3	MmuINT0035226	chr13:81922357-81923639	IR-S	0.0683971	0.0116698	0.0567273	0.829333
Trpc4ap	MmuINT0165935	chr2:155465300-155466209	IR-S	0.0872305	0.0304622	0.0567683	0.849333
Psmd7	MmuINT0128121	chr8:110109698-110110524	IR-S	0.0700789	0.0131342	0.0569447	0.848667
Ptp4a2	MmuINT0128717	chr4:129522437-129523708	IR-S	0.0712204	0.0142491	0.0569713	0.800667
Nhlrc2	MmuALTA0012026-1/2	chr19:56666917-56667005	Alt3	0.0889077	0.0318529	0.0570548	0.906
Pcf11	MmuINT0116060	chr7:99797542-99797965	IR-S	0.0726021	0.0154461	0.057156	0.896667
Gtf2f1	MmuINT0074756	chr17:57143477-57143544	IR-S	0.0903233	0.0331388	0.0571845	0.889333
Usp7	MmuINT0172091	chr16:8693212-8693794	IR-S	0.0839328	0.0267476	0.0571851	0.894
Chmp5	MmuINT0036077	chr4:40895710-40896486	IR-S	0.0795494	0.0223492	0.0572002	0.838
Stub1	MmuALTA0017516-1/4	chr17:25968741-25968854	Alt3	0.0736357	0.0164052	0.0572305	0.955333
Nfkbia	MmuINT0108171	chr12:56590957-56591392	IR-S	0.0843759	0.0270813	0.0572946	0.827333
Atp6v1c1	MmuINT0021602	chr15:38616865-38618879	IR-S	0.085177	0.0276589	0.0575181	0.808
Lphn1	MmuINT0091954	chr8:86461225-86461359	IR-S	0.0746823	0.017061	0.0576213	0.818667
Commd4	MmuINT0040781	chr9:57003396-57003708	IR-S	0.0773963	0.0197039	0.0576924	0.815333
Vps72	MmuINT0174155	chr3:94922686-94923052	IR-S	0.0744697	0.0165442	0.0579255	0.866
Sdc4	MmuINT0140141	chr2:164255227-164256686	IR-S	0.0756797	0.0177483	0.0579313	0.886667
Mlf2	MmuINT0099099	chr6:124884438-124884603	IR-S	0.103069	0.0448463	0.0582223	0.938
Supt5h	MmuINT0155194	chr7:29114672-29115036	IR-S	0.0803521	0.0221019	0.0582502	0.828
Pou5f1	MmuINT0124341	chr17:35647085-35647232	IR-S	0.113643	0.0551463	0.0584962	0.854
Apoa1bp	MmuINT0017203	chr3:87861760-87861842	IR-S	0.0822541	0.023738	0.058516	0.846
Dhx36	MmuINT0049217	chr3:62284842-62288052	IR-S	0.0947786	0.0362204	0.0585582	0.866
Senp1	MmuINT0141323	chr15:97907141-97912673	IR-S	0.0821905	0.0236272	0.0585633	0.824667
Ralbp1	MmuINT0131226	chr17:66203540-66207001	IR-S	0.074269	0.0155096	0.0587594	0.930667
Qtrt1	MmuALTA0014634-1/2	chr9:21224486-	Alt3	0.0862612	0.0273995	0.0588617	0.843333
Impact	MmuINT0081933	chr18:13146895-13148253	IR-S	0.0959615	0.0370933	0.0588682	0.824667
Slc19a2	MmuINT0145038	chr1:166192371-166192750	IR-S	0.0822381	0.0233689	0.0588692	0.865333
Napa	MmuINT0105602	chr7:16698539-16698698	IR-S	0.077617	0.0187423	0.0588747	0.962
Sgta	MmuINT0142921	chr10:80510422-80511124	IR-S	0.0744041	0.0154163	0.0589877	0.844
Decr2	MmuEX0014187	chr17:26224967-26225018	S	0.985811	0.926805	0.0590053	0.804667
Eif3l	MmuINT0056439	chr15:78920392-78923766	IR-S	0.0807729	0.0216389	0.059134	0.816
Eps15l1	MmuINT0058419	chr8:74906312-74906578	IR-S	0.0834835	0.0241326	0.0593509	0.882667
Cars	MmuEX0009188	chr7:150756869-150756983	C3	0.0835519	0.0241748	0.0593771	0.805333
Ap3d1	MmuINT0016859	chr10:80185708-80186277	IR-S	0.0796794	0.0202359	0.0594435	0.849333
Tfpt	MmuINT0159311	chr7:3572586-3572664	IR-S	0.0881083	0.0285153	0.059593	0.834667
Thoc6	MmuINT0159896	chr17:23807328-23807415	IR-S	0.0915261	0.0318984	0.0596277	0.843333
Lig1	MmuINT0090972	chr7:13885697-13886279	IR-S	0.11508	0.0551953	0.059885	0.801333
Gnl3	MmuINT0072021	chr14:31825976-31826352	IR-S	0.130685	0.0706178	0.0600668	0.886667
Cdkn1a	MmuINT0033897	chr17:29230807-29235341	IR-C	0.126293	0.0661185	0.0601748	0.850667
Cherp	MmuINT0035897	chr8:74993915-74993988	IR-S	0.137708	0.0774712	0.0602365	0.837333
Tpd52l2	MmuINT0164139	chr2:181246321-181247743	IR-S	0.0810934	0.0207696	0.0603238	0.913333
Zfp598	MmuINT0179515	chr17:24814131-24814354	IR-S	0.0961085	0.0357685	0.06034	0.856667
Ccni	MmuINT0031722	chr5:93616845-93617105	IR-S	0.0866067	0.0261877	0.060419	0.865333
Ehmt2	MmuINT0056007	chr17:35048424-35048523	IR-S	0.0803804	0.0199531	0.0604273	0.877333
Ltbp4	MmuINT0093771	chr7:28113882-28113986	IR-S	0.0778316	0.0172718	0.0605597	0.864
Afg3l1	MmuEX0004159	chr8:126023892-126024007	S	0.992863	0.932207	0.0606556	0.826
E2f4	MmuINT0054711	chr8:107824517-107825152	IR-S	0.0920051	0.0312891	0.060716	0.858
Taf1d	MmuINT0156673	chr9:15118709-15119545	IR-S	0.110231	0.0494482	0.0607829	0.901333
Ikbkap	MmuINT0081060	chr4:56787963-56788296	IR-S	0.0846908	0.0238914	0.0607994	0.92
Lrrc59	MmuINT0093153	chr11:94502708-94504607	IR-S	0.0778939	0.0170837	0.0608102	0.897333
Dnm1l	MmuINT0051772	chr16:16341562-16346090	IR-C	0.0871262	0.0262704	0.0608558	0.875333
Usp7	MmuINT0172086	chr16:8696010-8696769	IR-S	0.129777	0.0688349	0.0609416	0.838
Adar	MmuINT0011626	chr3:89543894-89544015	IR-S	0.097218	0.0362195	0.0609986	0.822
Mybbp1a	MmuINT0102887	chr11:72263336-72263494	IR-S	0.0730882	0.0120772	0.061011	0.903333
Copg	MmuINT0040940	chr6:87842714-87843789	IR-S	0.0838146	0.0227517	0.0610629	0.891333
Wdr61	MmuINT0175499	chr9:54568160-54570640	IR-S	0.0804106	0.0192036	0.061207	0.87
Bat3	MmuINT0024019	chr17:35282185-35282273	IR-S	0.0939114	0.0326863	0.0612251	0.888667
Snhg1	MmuINT0149686	chr19:8799212-8799503	IR-S	0.0802087	0.0189501	0.0612586	0.988667
Aup1	MmuINT0022280	chr6:83006429-83006535	IR-S	0.0972369	0.0359556	0.0612812	0.883333
Dus1l	MmuINT0053882	chr11:120652665-120653168	IR-S	0.0801004	0.0187137	0.0613867	0.870667
Def8	MmuALTA0005311-1/2	chr8:125982251-125982331	Alt3	0.985206	0.923792	0.0614141	0.907333
Bax	MmuINT0024062	chr7:52718874-52720558	IR-S	0.0698121	0.00835258	0.0614595	0.924
Spint1	MmuINT0151593	chr2:119071019-119071245	IR-S	0.0846086	0.0231362	0.0614724	0.876667
Gnl3	MmuINT0072028	chr14:31828213-31828460	IR-S	0.087025	0.0255284	0.0614966	0.896667
Ppan	MmuINT0124381	chr9:20695160-20695348	IR-S	0.103471	0.0419507	0.0615205	0.828667
Brd2	MmuINT0025650	chr17:34249924-34250121	IR-S	0.0933544	0.0318049	0.0615495	0.857333
Adh5	MmuINT0012038	chr3:138108356-138110046	IR-S	0.0879446	0.0263824	0.0615622	0.812
Nub1	MmuINT0111379	chr5:24201409-24202822	IR-S	0.0834774	0.0217854	0.061692	0.81
Frmd8	MmuALTA0007397-1/2	chr19:5873169-5873333	Alt3	0.0907315	0.0289224	0.0618091	0.841333
Dynlrb1	MmuALTA0005962-1/2	chr2:155068471-155068542	Alt3	0.0757954	0.0139724	0.061823	0.898667
Psmd12	MmuINT0128038	chr11:107353245-107353330	IR-S	0.0783675	0.0165044	0.0618631	0.836667
Ppp4r1	MmuEX0036811	chr17:66163894-66163984	S	0.0781749	0.0162897	0.0618852	0.840667
Etnk1	MmuINT0059402	chr6:143151673-143151903	IR-S	0.105905	0.0439793	0.0619258	0.843333
Dvl2	MmuINT0054043	chr11:69819049-69819163	IR-S	0.0803961	0.0184605	0.0619356	0.909333
Ganab	MmuINT0067515	chr19:8981885-8982340	IR-S	0.162276	0.100272	0.0620037	0.815333
Hirip3	MmuINT0077925	chr7:134008000-134008076	IR-S	0.123524	0.0613203	0.0622041	0.840667
Ssbp3	MmuINT0152796	chr4:106710256-106710826	IR-S	0.0785986	0.0163528	0.0622458	0.816667
Ptcd3	MmuINT0128369	chr6:71848450-71851189	IR-S	0.0756257	0.0131022	0.0625236	0.914667
Cuedc2	MmuINT0043999	chr19:46405471-46405541	IR-S	0.0811903	0.0185993	0.0625911	0.904
Rbm19	MmuEX0039080	chr5:120569904-120569939	C3	0.983894	0.921211	0.0626827	0.85
Chordc1	MmuINT0036133	chr9:18108831-18109736	IR-S	0.0850979	0.0223706	0.0627272	0.862667
Ufd1l	MmuINT0169936	chr16:18827811-18834328	IR-S	0.112175	0.049446	0.0627294	0.822
Urm1	MmuINT0171029	chr2:29698290-29698622	IR-S	0.0779257	0.0151438	0.062782	0.888
Prc1	MmuALTA0014037-1/2	chr7:87458416-87458454	Alt3	0.075261	0.0124532	0.0628077	0.871333
Ccar1	MmuINT0029954	chr10:62226272-62227071	IR-S	0.168595	0.105774	0.0628215	0.822
Sh3bp1	MmuINT0143032	chr15:78731934-78732984	IR-C	0.0862132	0.0233864	0.0628268	0.814
Shmt1	MmuINT0143451	chr11:60608455-60611026	IR-C	0.0739284	0.0110951	0.0628333	0.941333
Kars	MmuEX0024963	chr8:114532107-114532286	S	0.166856	0.103935	0.0629214	0.913333
Ubap2	MmuALTA0019255-1/3	chr4:41152557-41152628	Alt3	0.0783698	0.0154133	0.0629565	0.844667
Matr3	MmuINT0096186	chr18:35738112-35738558	IR-S	0.111164	0.047988	0.0631759	0.912
Eif3g	MmuINT0056397	chr9:20698887-20699076	IR-S	0.0773023	0.0139774	0.0633248	0.9
Smyd5	MmuINT0149489	chr6:85392212-85392592	IR-S	0.0812354	0.0179006	0.0633348	0.943333
Sap30bp	MmuINT0138781	chr11:115821906-115822669	IR-S	0.0790895	0.0157432	0.0633463	0.898667
Glb1	MmuINT0069075	chr9:114373417-114382955	IR-C	0.0782049	0.0147716	0.0634333	0.910667
Cops5	MmuINT0040997	chr1:10025245-10027750	IR-S	0.0863885	0.0229449	0.0634437	0.872667
Gigyf1	MmuINT0068832	chr5:137965337-137965416	IR-C	0.0953905	0.0317805	0.06361	0.867333
Spns1	MmuINT0151897	chr7:133517351-133517435	IR-S	0.121661	0.0578701	0.0637909	0.820667
Nop56	MmuINT0109597	chr2:130100883-130101398	IR-S	0.0811993	0.0173596	0.0638397	0.933333
Snx17	MmuINT0150053	chr5:31497287-31497787	IR-S	0.0749128	0.0110654	0.0638474	0.953333
Mtap4	MmuINT0101521	chr9:109965628-109966731	IR-S	0.11555	0.0513941	0.0641555	0.852667
R3hdm1	MmuINT0130262	chr1:130087317-130090036	IR-S	0.0925272	0.0282671	0.0642601	0.818667
Atp6v0b	MmuINT0021536	chr4:117558286-117558408	IR-S	0.142233	0.0778615	0.0643718	0.935333
Atp6ap1	MmuINT0021458	chrX:71548926-71549135	IR-S	0.0800711	0.0156835	0.0643876	0.885333
2410006H16Rik	MmuINT0002464	chr11:62417149-62417904	IR-S	0.072355	0.00784254	0.0645125	0.882667
Dap3	MmuEX0013753	chr3:88732369-88732449	C3	0.980282	0.91575	0.0645321	0.850667
Mcoln1	MmuINT0096735	chr8:3507567-3508318	IR-S	0.0850288	0.0204709	0.0645579	0.888
Mrps10	MmuEX0029712	chr17:47506978-47507107	C1	0.0841749	0.0195546	0.0646203	0.817333
Mybl2	MmuINT0102918	chr2:162887332-162888192	IR-S	0.122053	0.0574273	0.0646253	0.894667
Bat2l	MmuINT0023965	chr2:32082557-32084782	IR-C	0.0854003	0.0206805	0.0647198	0.899333
Parl	MmuINT0115312	chr16:20297807-20298203	IR-S	0.0873251	0.022574	0.0647511	0.818
Agtrap	MmuINT0012894	chr4:147454714-147455671	IR-S	0.0897177	0.0249399	0.0647778	0.829333
Cox4nb	MmuINT0041265	chr8:123182975-123184683	IR-S	0.095747	0.0309406	0.0648064	0.838667
1600002H07Rik	MmuINT0000717	chr17:24353386-24354625	IR-S	0.0816426	0.0167007	0.0649419	0.878
2310008H04Rik	MmuINT0002135	chr16:15895734-15897316	IR-S	0.0890219	0.0238893	0.0651326	0.808667
Spc25	MmuINT0151196	chr2:69032603-69035191	IR-S	0.0865155	0.0213182	0.0651974	0.856667
Lonp1	MmuINT0091726	chr17:56753987-56754058	IR-S	0.0981704	0.032932	0.0652385	0.816
Srfbp1	MmuINT0152296	chr18:52647248-52647904	IR-S	0.105584	0.040327	0.0652574	0.830667
Prr14	MmuINT0127301	chr7:134617501-134617892	IR-C	0.089446	0.0241035	0.0653424	0.837333
Ktn1	MmuINT0089060	chr14:48323953-48324094	IR-S	0.0796381	0.014286	0.0653521	0.920667
Sf3b1	MmuINT0142382	chr1:55071407-55073219	IR-S	0.123761	0.0583761	0.0653848	0.9
Cdc16	MmuINT0032686	chr8:13768635-13769376	IR-C	0.0798497	0.0143549	0.0654948	0.974667
Ncaph2	MmuINT0106341	chr15:89194121-89194196	IR-S	0.0887849	0.0232181	0.0655669	0.824
Mfsd1	MmuINT0098217	chr3:67402048-67403861	IR-S	0.0818211	0.0159805	0.0658405	0.94
Wiz	MmuINT0176159	chr17:32494930-32495887	IR-C	0.121657	0.0557849	0.0658721	0.814
Vps41	MmuINT0174032	chr13:18919603-18921091	IR-S	0.0802408	0.0143468	0.065894	0.884
Dhx38	MmuINT0049262	chr8:112082211-112082543	IR-C	0.0782189	0.0122153	0.0660036	0.89
Jtb	MmuINT0085077	chr3:90036434-90037844	IR-S	0.108399	0.0422283	0.0661709	0.81
Tcfe3	MmuINT0158236	chrX:7348197-7349574	IR-S	0.0932328	0.0270056	0.0662273	0.85
Abcb6	MmuINT0008305	chr1:75168563-75168687	IR-S	0.103854	0.0375804	0.0662733	0.834
Mcm3	MmuINT0096600	chr1:20793736-20794897	IR-S	0.0821236	0.0157302	0.0663934	0.898
Hap1	MmuALTA0008382-1/3	chr11:100212732-100212839	Alt3	0.089042	0.0225125	0.0665296	0.81
Pelp1	MmuINT0117824	chr11:70215569-70219128	IR-C	0.0847463	0.0181458	0.0666005	0.847333
Eed	MmuINT0055349	chr7:97104924-97110765	IR-S	0.0946915	0.0280028	0.0666887	0.832667
Ctsa	MmuINT0043709	chr2:164664231-164664344	IR-S	0.0795501	0.0128208	0.0667293	0.978
Kdm3a	MmuINT0086159	chr6:71545648-71546649	IR-S	0.0839008	0.0171175	0.0667833	0.915333
Pdcd2	MmuINT0116674	chr17:15658758-15658879	IR-S	0.0775997	0.01081	0.0667897	0.834667
Prmt1	MmuINT0126767	chr7:52232354-52232873	IR-S	0.0835749	0.0167035	0.0668714	0.942
Add1	MmuINT0011980	chr5:34971822-34973118	IR-C	0.103343	0.0362671	0.0670763	0.957333
Rrp1b	MmuINT0137470	chr17:32192943-32193500	IR-S	0.113203	0.0460079	0.0671955	0.805333
Aaas	MmuINT0007280	chr15:102176965-102177108	IR-S	0.115607	0.0483107	0.0672959	0.812
Dut	MmuINT0054013	chr2:125076754-125082584	IR-S	0.0908174	0.0234726	0.0673448	0.808
Agfg1	MmuINT0012641	chr1:82876703-82878802	IR-S	0.0874351	0.0200423	0.0673928	0.892667
Mrpl38	MmuINT0100804	chr11:115993871-115994056	IR-S	0.0827185	0.0151644	0.0675541	0.810667
Snx17	MmuEX0044249	chr5:31497579-31497652	S	0.0924931	0.024865	0.0676281	0.942
Gak	MmuALTA0007504-1/2	chr5:109045928-109046065	Alt3	0.101231	0.0331439	0.0680873	0.848667
Atp6v1h	MmuINT0021657	chr1:5074645-5079089	IR-S	0.0962216	0.0280965	0.0681251	0.825333
Efna3	MmuEX0016365	chr3:89119730-89119807	S	0.972956	0.904817	0.068139	0.808667
Sltm	MmuINT0148449	chr9:70422433-70424528	IR-C	0.268642	0.20039	0.0682524	0.843333
Zfp259	MmuINT0178812	chr9:46087839-46087998	IR-S	0.105199	0.0369148	0.0682842	0.842
Umps	MmuINT0170374	chr16:33959254-33960262	IR-S	0.082166	0.0138306	0.0683354	0.854667
Ap3d1	MmuEX0005450	chr10:80195596-80195691	S	0.967549	0.899201	0.0683486	0.856
Rnf114	MmuINT0135428	chr2:167336483-167336711	IR-S	0.0938782	0.02551	0.0683682	0.821333
Ebna1bp2	MmuINT0054972	chr4:118294139-118294674	IR-S	0.0947622	0.0263109	0.0684513	0.874667
Usp11	MmuINT0171261	chrX:20296541-20296718	IR-S	0.0984288	0.0297908	0.068638	0.854
Vdac1	MmuINT0172821	chr11:52200976-52201933	IR-S	0.0954789	0.0268377	0.0686412	0.926
Tjap1	MmuINT0160350	chr17:46396433-46396885	IR-S	0.0880009	0.0193415	0.0686594	0.838667
Timm50	MmuINT0160265	chr7:29091998-29092571	IR-S	0.0875138	0.0187382	0.0687756	0.858
Tulp3	MmuINT0168315	chr6:128275097-128275894	IR-S	0.0919771	0.0231479	0.0688292	0.864667
C030048B08Rik	MmuINT0026530	chr5:3590804-3591669	IR-S	0.103807	0.0349663	0.0688404	0.814667
Atp6v1e1	MmuEX0006910	chr6:120746416-120746482	S	0.107983	0.0391354	0.0688473	0.952
Qars	MmuINT0130122	chr9:108417564-108418126	IR-S	0.106259	0.0373964	0.0688629	0.850667
Gatad2a	MmuEX0020135	chr8:72474552-72474653	C2	0.956253	0.887364	0.0688889	0.901333
Hras1	MmuINT0078987	chr7:148378190-148378340	IR-S	0.0887587	0.0196238	0.0691349	0.854
Rpusd4	MmuINT0137277	chr9:35081151-35082648	IR-S	0.0990247	0.0297156	0.0693091	0.848
Dcaf4	MmuINT0046887	chr12:84878765-84878893	IR-S	0.0894105	0.0199879	0.0694225	0.878667
Orc6	MmuINT0113532	chr8:87826859-87827260	IR-S	0.0991242	0.0296843	0.06944	0.977333
Pdcd2l	MmuINT0116680	chr7:34969831-34971312	IR-S	0.119844	0.0503822	0.0694621	0.842
Atp5j2	MmuEX0006867	chr5:145949062-145949127	S	0.094112	0.0245097	0.0696023	0.937333
Wtip	MmuINT0176419	chr7:34903825-34903955	IR-S	0.0947753	0.0250783	0.069697	0.861333
Psmd4	MmuINT0128097	chr3:94839247-94839731	IR-S	0.0821723	0.0123708	0.0698015	0.948
2310057J16Rik	MmuINT0002339	chr8:3602426-3602553	IR-C	0.0937201	0.0239099	0.0698102	0.894667
Hddc2	MmuINT0076493	chr10:31036202-31040073	IR-S	0.0909345	0.0209294	0.0700051	0.826
Surf2	MmuINT0155263	chr2:26774576-26774711	IR-S	0.101631	0.0316093	0.0700213	0.804667
Nxn	MmuINT0112259	chr11:76087574-76088016	IR-S	0.0974054	0.0272952	0.0701103	0.810667
Cdk2	MmuINT0033678	chr10:128139640-128140762	IR-S	0.0946641	0.0244966	0.0701675	0.852
Upf1	MmuINT0170824	chr8:72862220-72862295	IR-S	0.0971684	0.0269356	0.0702328	0.87
Dhx38	MmuINT0049269	chr8:112078652-112078812	IR-S	0.0861156	0.0158466	0.070269	0.866667
2310035C23Rik	MmuINT0002257	chr1:107647621-107650079	IR-S	0.0989699	0.0285002	0.0704697	0.812667
AU018091	MmuALTA0000788-1/2	chr7:3163894-3164295	Alt3	0.465624	0.39507	0.0705544	0.880667
Clk1	MmuINT0037407	chr1:58471529-58473856	IR-C	0.10335	0.0327523	0.0705982	0.841333
ORF19	MmuINT0112293	chr17:66466784-66467402	IR-S	0.0976813	0.0270062	0.0706752	0.846
Ganab	MmuINT0067516	chr19:8982407-8983167	IR-S	0.135547	0.0648428	0.0707043	0.902667
Tceal8	MmuINT0157980	chrX:132705589-132706174	IR-C	0.114861	0.0441168	0.0707438	0.829333
Dhx36	MmuINT0049218	chr3:62283341-62284723	IR-S	0.0880607	0.0172652	0.0707955	0.926
Asns	MmuINT0019833	chr6:7630212-7631249	IR-S	0.193762	0.122871	0.0708912	0.844667
Tbx3	MmuINT0157876	chr5:120125714-120127509	IR-S	0.0861042	0.015077	0.0710272	0.970667
Sept2	MmuALTA0016139-1/2	chr1:95385705-95385731	Alt3	0.0896843	0.0186475	0.0710368	0.856
Gpa33	MmuINT0072439	chr1:168087800-168093903	IR-S	0.0936048	0.0224899	0.0711148	0.883333
Gabbr1	MmuINT0066890	chr17:37199722-37200274	IR-S	0.202846	0.131574	0.071272	0.852667
Eif5	MmuINT0056658	chr12:112778784-112779916	IR-S	0.0881394	0.0168494	0.07129	0.954667
Mosc2	MmuINT0100112	chr1:186646430-186656454	IR-C	0.0988924	0.027534	0.0713584	0.816667
Blm	MmuEX0008028	chr7:87618915-87619110	S	0.963571	0.892181	0.0713897	0.842667
Abcd4	MmuINT0008713	chr12:85944360-85944898	IR-S	0.154576	0.0827721	0.071804	0.85
Stra13	MmuINT0154341	chr11:120573071-120573157	IR-S	0.0928413	0.0206534	0.0721879	0.888
Apeh	MmuINT0017095	chr9:107988661-107988753	IR-S	0.129857	0.0576607	0.0721966	0.88
Ttf2	MmuINT0167469	chr3:100749874-100751320	IR-C	0.107344	0.0351449	0.0721992	0.805333
Tex19.1	MmuINT0159170	chr11:121007916-121008042	IR-S	0.109221	0.0370087	0.0722124	0.822667
Hnrnph3	MmuINT0078508	chr10:62480086-62480271	IR-C	0.0993703	0.0270901	0.0722802	0.886
M6pr	MmuINT0094233	chr6:122263444-122265074	IR-S	0.0971291	0.0247718	0.0723573	0.919333
Dusp1	MmuINT0053929	chr17:26643596-26643929	IR-S	0.0859851	0.0135936	0.0723914	0.931333
Pfdn4	MmuINT0118140	chr2:170341347-170342049	IR-S	0.0994386	0.0269945	0.0724441	0.840667
Ik	MmuINT0081028	chr18:36904443-36905264	IR-S	0.0930406	0.0205746	0.072466	0.848
Tada2a	MmuINT0156552	chr11:83907150-83916554	IR-S	0.0974855	0.0249371	0.0725484	0.811333
2510006D16Rik	MmuINT0002598	chr4:129279506-129284330	IR-S	0.0897389	0.0166579	0.073081	0.887333
2900064A13Rik	MmuINT0003170	chr2:112299737-112302957	IR-S	0.0886325	0.015426	0.0732064	0.916
Ergic3	MmuINT0058868	chr2:155842539-155842624	IR-S	0.115769	0.0424086	0.0733608	0.812667
Acox1	MmuINT0009957	chr11:116040159-116040921	IR-S	0.0939149	0.0203366	0.0735783	0.935333
Usp19	MmuINT0171371	chr9:108400368-108400453	IR-S	0.0908817	0.0171177	0.073764	0.872
Rtel1	MmuINT0137710	chr2:181086659-181086745	IR-S	0.13622	0.0624519	0.0737682	0.808
Tspan31	MmuALTD0014919-1/2	chr10:126505964-126505973	Alt5	0.980852	0.907078	0.0737739	0.803333
Ostf1	MmuINT0113885	chr19:18659234-18661036	IR-S	0.0871254	0.0131915	0.0739339	0.879333
Gm505	MmuINT0070717	chr8:127424236-127425524	IR-S	0.0967504	0.0227494	0.074001	0.91
Ireb2	MmuINT0083278	chr9:54730264-54731703	IR-S	0.130293	0.0562906	0.0740022	0.822
Mybbp1a	MmuINT0102878	chr11:72260803-72261054	IR-S	0.0994413	0.0252213	0.07422	0.922667
Atp5g3	MmuINT0021416	chr2:73747999-73749011	IR-S	0.0885379	0.0142455	0.0742924	0.91
D2Ertd750e	MmuINT0045972	chr2:118657364-118659735	IR-S	0.117506	0.0431631	0.0743431	0.822
Asah1	MmuINT0019454	chr8:42434979-42437247	IR-C	0.0866934	0.012303	0.0743904	0.878
Gsk3a	MmuINT0074494	chr7:26016761-26016852	IR-S	0.120312	0.045816	0.0744964	0.809333
Nqo1	MmuINT0110391	chr8:109915047-109916021	IR-S	0.111373	0.0368315	0.074542	0.946
Sec23a	MmuALTA0016023-1/2	chr12:60108034-60108218	Alt3	0.106203	0.0316172	0.0745858	0.898667
Ctsa	MmuINT0043710	chr2:164664450-164664650	IR-S	0.110075	0.0354409	0.0746342	0.943333
0610007P22Rik	MmuINT0000034	chr17:25378203-25378632	IR-S	0.102612	0.0278654	0.0747469	0.842667
Zranb2	MmuINT0180795	chr3:157206209-157207927	IR-S	0.16603	0.0911409	0.0748896	0.865333
Hnrnpl	MmuINT0078535	chr7:29600372-29603479	IR-S	0.134637	0.0597099	0.0749267	0.848
Ehmt2	MmuINT0056008	chr17:35048611-35049333	IR-S	0.0947169	0.0197549	0.074962	0.896667
1700061G19Rik	MmuINT0001454	chr17:57026111-57028059	IR-S	0.140198	0.0652091	0.0749891	0.910667
Epn1	MmuEX0017111	chr7:5041605-5041770	S	0.92399	0.84894	0.0750503	0.867333
G3bp1	MmuINT0066779	chr11:55299241-55300980	IR-S	0.093357	0.0181762	0.0751808	0.94
0610007C21Rik	MmuINT0000005	chr5:31355258-31356333	IR-S	0.0920706	0.0167533	0.0753174	0.908
Prkcsh	MmuINT0126414	chr9:21816548-21816662	IR-S	0.104692	0.0293651	0.0753268	0.888667
Nfyb	MmuINT0108337	chr10:82213193-82213482	IR-S	0.103538	0.028113	0.0754251	0.821333
Rrp1	MmuINT0137423	chr10:77871965-77873710	IR-S	0.127244	0.051725	0.0755193	0.870667
Prpf40b	MmuINT0127142	chr15:99146580-99146673	IR-S	0.139924	0.0643642	0.0755599	0.850667
Ulk1	MmuINT0170258	chr5:111225520-111227900	IR-S	0.100417	0.0248322	0.0755849	0.816667
Adipor2	MmuINT0012096	chr6:119309128-119309368	IR-S	0.098511	0.0229254	0.0755856	0.813333
Abcc4	MmuEX0003118	chr14:118906815-118906904	S	0.970397	0.894609	0.075787	0.808
Rtel1	MmuINT0137695	chr2:181073947-181075200	IR-S	0.124704	0.0488008	0.0759035	0.847333
Spns1	MmuINT0151895	chr7:133518718-133520187	IR-S	0.112112	0.0361699	0.0759419	0.895333
Smpd4	MmuEX0043985	chr16:17620805-17620855	S	0.095948	0.0199753	0.0759727	0.894667
Parl	MmuINT0115316	chr16:20285909-20286992	IR-S	0.104766	0.0287307	0.0760352	0.859333
Dctn2	MmuINT0047229	chr10:126714582-126714750	IR-S	0.094684	0.0184946	0.0761895	0.960667
Sec23b	MmuINT0140570	chr2:144405140-144407679	IR-S	0.0917954	0.0155108	0.0762846	0.844
Git1	MmuINT0068965	chr11:77314244-77314573	IR-S	0.107699	0.0314135	0.0762851	0.83
D10Wsu52e	MmuINT0045713	chr10:85409096-85409921	IR-S	0.0937376	0.0174507	0.0762869	0.854667
Ilf3	MmuINT0081823	chr9:21207946-21208503	IR-S	0.118621	0.0423065	0.076315	0.972
Tial1	MmuALTA0018177-1/2	chr7:135592135-135592233	Alt3	0.906373	0.830056	0.0763177	0.828
Mpdu1	MmuINT0100220	chr11:69471524-69472067	IR-S	0.166892	0.0905501	0.0763416	0.806667
Tmem8	MmuINT0162410	chr17:26257631-26258484	IR-S	0.11346	0.0369663	0.0764938	0.852667
Rnf10	MmuALTA0015313-1/2	chr5:115691788-115692067	Alt3	0.15372	0.0770955	0.0766246	0.973333
Gdf15	MmuINT0068324	chr8:73154074-73155231	IR-S	0.0881089	0.0114811	0.0766279	0.976
Map2k2	MmuINT0094964	chr10:80580975-80581853	IR-S	0.115041	0.0383302	0.0767107	0.844667
Agfg1	MmuALTA0001309-1/2	chr1:82882689-82882762	Alt3	0.217405	0.140545	0.0768598	0.828667
Trim25	MmuINT0165050	chr11:88876505-88876846	IR-S	0.125029	0.0481179	0.0769107	0.823333
Vac14	MmuINT0172508	chr8:113236728-113239326	IR-C	0.102751	0.0258067	0.0769442	0.878667
Cenph	MmuEX0010803	chr13:101541429-101541521	S	0.114428	0.0373853	0.0770422	0.874
Snhg12	MmuINT0149698	chr4:131865819-131866065	IR-S	0.120318	0.042998	0.0773199	0.952
Cpsf6	MmuEX0012610	chr10:116798830-116798940	S	0.113732	0.0363963	0.0773355	0.835333
Fus	MmuINT0066544	chr7:135124806-135124924	IR-S	0.115138	0.0377158	0.0774222	0.915333
Rnasen	MmuINT0135339	chr15:12837150-12842265	IR-S	0.11495	0.0374221	0.0775281	0.841333
Tbcel	MmuINT0157652	chr9:42251159-42252489	IR-S	0.109495	0.0317793	0.0777153	0.849333
Kdelr3	MmuINT0086067	chr15:79355393-79356096	IR-S	0.0851963	0.00740804	0.0777883	0.963333
Prr11	MmuINT0127278	chr11:86905368-86910464	IR-S	0.111115	0.0332766	0.0778384	0.803333
Ppil2	MmuINT0124766	chr16:17089747-17090194	IR-S	0.109777	0.0317292	0.0780482	0.818667
Uap1l1	MmuINT0168763	chr2:25217658-25218182	IR-S	0.155224	0.0769535	0.07827	0.826
Rrp36	MmuINT0137484	chr17:46807135-46809284	IR-S	0.096444	0.0181055	0.0783386	0.854667
Naa40	MmuEX0030756	chr19:7304438-7304596	S	0.96849	0.890143	0.0783462	0.822
Mybbp1a	MmuINT0102880	chr11:72261385-72261457	IR-S	0.110443	0.031877	0.0785657	0.935333
Nup85	MmuINT0112032	chr11:115431435-115439243	IR-S	0.0920579	0.0133436	0.0787143	0.946667
Psmg1	MmuINT0128223	chr16:96205599-96208899	IR-S	0.114961	0.0362457	0.078715	0.845333
Capn10	MmuINT0028666	chr1:94841856-94843350	IR-C	0.116019	0.0372021	0.0788164	0.808667
Mta1	MmuINT0101422	chr12:114374040-114374491	IR-S	0.114866	0.0359823	0.0788835	0.848
Osgep	MmuINT0113817	chr14:51539467-51539604	IR-S	0.117379	0.0384919	0.0788874	0.841333
Gclc	MmuINT0068174	chr9:77634657-77635083	IR-S	0.0958642	0.0169236	0.0789406	0.958
Prkcsh	MmuINT0126411	chr9:21815698-21815881	IR-S	0.143707	0.0647553	0.078952	0.853333
Xrcc5	MmuINT0177003	chr1:72428303-72429931	IR-S	0.149374	0.07042	0.0789537	0.811333
Rpap1	MmuINT0136427	chr2:119608968-119609469	IR-S	0.102644	0.0235399	0.0791038	0.885333
Rgl2	MmuINT0134168	chr17:34072979-34073807	IR-S	0.124985	0.0456728	0.079312	0.820667
Apoa1bp	MmuINT0017204	chr3:87861056-87861645	IR-S	0.115682	0.0363291	0.0793529	0.804
Tcn2	MmuINT0158317	chr11:3819409-3822013	IR-S	0.106763	0.0273826	0.0793806	0.806667
Ppm1a	MmuINT0124885	chr12:73891729-73893764	IR-S	0.0935307	0.0141453	0.0793854	0.938667
Cc2d1b	MmuINT0029902	chr4:108305909-108306127	IR-S	0.103309	0.0237624	0.0795471	0.897333
Ints10	MmuEX0024260	chr8:71348089-71348166	C1	0.164759	0.0851461	0.0796124	0.804
Tmpo	MmuEX0048159	chr10:90615373-90615483	C1	0.808961	0.729257	0.0797045	0.88
Cdc42bpg	MmuINT0032921	chr19:6321755-6321826	IR-S	0.104763	0.0250051	0.0797575	0.903333
Snrnp25	MmuINT0149773	chr11:32108409-32108684	IR-S	0.103143	0.0233666	0.0797764	0.862667
Abcf1	MmuINT0008743	chr17:36097675-36097759	IR-S	0.102775	0.0228556	0.0799192	0.917333
Kdm3a	MmuINT0086151	chr6:71557601-71561498	IR-S	0.111845	0.0316889	0.080156	0.828667
Atp6v0a1	MmuINT0021483	chr11:100910791-100916339	IR-S	0.105034	0.02487	0.0801642	0.831333
Phc1	MmuINT0118601	chr6:122271071-122271889	IR-S	0.114382	0.0341989	0.080183	0.814667
Brca1	MmuINT0025580	chr11:101369545-101371234	IR-S	0.101759	0.0215595	0.0801997	0.894667
2410076I21Rik	MmuINT0002505	chr9:58508179-58513639	IR-S	0.107776	0.0273525	0.0804232	0.813333
Tbx3	MmuEX0046615	chr5:120125252-120125311	S	0.333578	0.253019	0.0805589	0.950667
Ubr5	MmuALTA0019392-1/2	chr15:37943197-37943320	Alt3	0.187087	0.106491	0.0805961	0.808
Becn1	MmuINT0024728	chr11:101155462-101156283	IR-S	0.123224	0.0423854	0.0808381	0.868667
Pcm1	MmuALTA0012855-1/2	chr8:42407310-42407405	Alt3	0.108163	0.0272663	0.0808968	0.806
Use1	MmuALTA0019551-1/2	chr8:73893031-73893202	Alt3	0.832335	0.75135	0.0809846	0.877333
Ints10	MmuINT0082495	chr8:71346150-71351175	IR-C	0.120244	0.0392163	0.0810276	0.806667
Ddx46	MmuINT0047838	chr13:55760460-55762077	IR-S	0.144993	0.0639592	0.0810336	0.864
Nop56	MmuINT0109602	chr2:130102869-130103211	IR-C	0.208445	0.127308	0.0811371	0.948
Tax1bp1	MmuEX0046353	chr6:52692686-52692832	S	0.98365	0.902421	0.0812289	0.822667
Fbxl3	MmuINT0063115	chr14:103488691-103491520	IR-S	0.156577	0.0752624	0.0813142	0.804667
Acp6	MmuINT0010040	chr3:96979717-96980253	IR-S	0.0973735	0.0160154	0.0813581	0.863333
Dusp1	MmuINT0053927	chr17:26644665-26644901	IR-S	0.0967404	0.0152733	0.081467	0.955333
Ftsjd2	MmuINT0066434	chr17:29837227-29837915	IR-C	0.138761	0.0571961	0.0815652	0.807333
Ranbp9	MmuEX0038733	chr13:43531459-43531511	S	0.989465	0.907804	0.0816617	0.802
Nob1	MmuINT0109301	chr8:109945513-109948637	IR-S	0.0977746	0.0161071	0.0816674	0.822667
St3gal3	MmuINT0153167	chr4:117613106-117631032	IR-S	0.141654	0.059957	0.081697	0.864
Slc3a2	MmuINT0146812	chr19:8786419-8787219	IR-S	0.101947	0.0201837	0.0817636	0.962667
Dhx38	MmuINT0049272	chr8:112086037-112086343	IR-S	0.105464	0.0236847	0.0817793	0.899333
Cops7a	MmuINT0041016	chr6:124912716-124914741	IR-S	0.095072	0.0132709	0.0818011	0.992
Spns1	MmuINT0151902	chr7:133514791-133515054	IR-S	0.131549	0.0497103	0.0818385	0.854
Rps6kb1	MmuINT0137151	chr11:86316465-86317767	IR-S	0.110887	0.0290139	0.0818732	0.910667
Bat2l	MmuINT0023966	chr2:32084865-32086130	IR-C	0.108337	0.0264442	0.0818926	0.896667
Ubap2l	MmuINT0168966	chr3:89807235-89812177	IR-C	0.119652	0.0377452	0.0819068	0.895333
Mta2	MmuINT0101432	chr19:9016873-9017954	IR-S	0.108124	0.0260217	0.0821021	0.894667
Coq7	MmuINT0041099	chr7:125668809-125669337	IR-S	0.108101	0.0259601	0.0821411	0.844
Ubxn2a	MmuINT0169791	chr12:4887578-4890628	IR-S	0.112207	0.0300291	0.0821782	0.872
Aars	MmuINT0007389	chr8:113567242-113567542	IR-S	0.101897	0.0196234	0.0822738	0.948667
Kpna1	MmuEX0025871	chr16:36015973-36016095	S	0.122903	0.0404541	0.0824487	0.878
Dus3l	MmuINT0053911	chr17:56908862-56908956	IR-S	0.149554	0.0670827	0.0824716	0.822
Echdc2	MmuINT0055072	chr4:107842554-107844693	IR-C	0.109944	0.0273869	0.0825568	0.884667
Prpf3	MmuINT0127038	chr3:95636546-95637675	IR-S	0.0973766	0.0147606	0.082616	0.95
Mrpl24	MmuINT0100758	chr3:87725971-87726052	IR-S	0.106265	0.0234876	0.0827778	0.821333
Dusp12	MmuALTD0004538-1/2	chr1:172810261-172810357	Alt5	0.982649	0.899786	0.0828635	0.846667
Zwilch	MmuINT0180967	chr9:63994728-63995076	IR-S	0.163174	0.080258	0.0829164	0.806667
Rbm28	MmuINT0132750	chr6:29104894-29105026	IR-S	0.107573	0.0243148	0.0832586	0.818667
Akap11	MmuALTD0001163-1/2	chr14:78916154-78916264	Alt5	0.117042	0.033549	0.0834929	0.828667
Dnajc11	MmuINT0051430	chr4:151353439-151353552	IR-S	0.135284	0.0517291	0.0835545	0.847333
Txnl4a	MmuEX0049995	chr18:80416996-80417053	S	0.111299	0.0276801	0.0836186	0.812667
Adprh	MmuINT0012140	chr16:38447689-38450208	IR-S	0.143953	0.0603065	0.0836461	0.806667
Emg1	MmuINT0057119	chr6:124655235-124655532	IR-S	0.136002	0.0522858	0.0837166	0.965333
Neo1	MmuINT0107766	chr9:58826569-58829882	IR-S	0.148842	0.0651098	0.0837321	0.811333
Acss1	MmuINT0010299	chr2:150447369-150450534	IR-S	0.127466	0.0435366	0.0839293	0.836
Cdk9	MmuINT0033815	chr2:32565136-32565292	IR-S	0.114369	0.0300729	0.0842964	0.866
Sars	MmuINT0138843	chr3:108234539-108235935	IR-S	0.121051	0.0366979	0.0843528	0.969333
Mrpl38	MmuINT0100800	chr11:115996431-115996504	IR-S	0.158674	0.0740641	0.0846096	0.865333
Usp21	MmuINT0171437	chr1:173213573-173213768	IR-C	0.118893	0.0342432	0.0846494	0.802667
Trim6	MmuINT0165300	chr7:111380654-111380880	IR-S	0.132178	0.0468141	0.0853641	0.875333
Mllt6	MmuINT0099396	chr11:97539978-97540278	IR-S	0.111997	0.0265269	0.0854705	0.896
Smarcad1	MmuEX0043790	chr6:65061770-65061879	S	0.991153	0.905605	0.0855477	0.956667
Zp3	MmuINT0180734	chr5:136461533-136463124	IR-S	0.11154	0.0258098	0.0857301	0.843333
Mpv17	MmuINT0100523	chr5:31448462-31456040	IR-S	0.120879	0.0349706	0.0859082	0.832
Psmd3	MmuINT0128086	chr11:98556728-98556836	IR-S	0.110797	0.0247923	0.0860049	0.890667
Trp53inp1	MmuEX0049097	chr4:11095044-11095081	S	0.308419	0.222351	0.0860682	0.919333
Tm9sf4	MmuALTA0018271-1/2	chr2:153013267-153013399	Alt3	0.978767	0.892548	0.086219	0.816
Hes1	MmuINT0077423	chr16:30066013-30066248	IR-S	0.104356	0.0181326	0.0862239	0.864
Vps16	MmuINT0173866	chr2:130267638-130267908	IR-S	0.115341	0.0290919	0.0862495	0.831333
Abcd4	MmuINT0008708	chr12:85946914-85947049	IR-S	0.12821	0.0418849	0.0863253	0.911333
Shmt2	MmuINT0143464	chr10:126955437-126955526	IR-S	0.129169	0.0427856	0.0863837	0.868667
Xab2	MmuINT0176552	chr8:3611237-3611393	IR-S	0.0952032	0.00869708	0.0865062	0.986667
Eif2b1	MmuINT0056147	chr5:125026924-125027024	IR-S	0.107393	0.020873	0.0865203	0.898
Uap1l1	MmuINT0168762	chr2:25218369-25218763	IR-S	0.105796	0.0190914	0.0867049	0.934
Mms19	MmuALTA0011108-1/2	chr19:42037478-42037524	Alt3	0.109969	0.0231411	0.0868278	0.902667
Tbl1x	MmuINT0157714	chrX:74898681-74900744	IR-S	0.109076	0.022089	0.0869875	0.878667
Sema4b	MmuINT0141119	chr7:87368903-87369481	IR-S	0.141608	0.0545899	0.0870179	0.848
Ddx41	MmuINT0047795	chr13:55637166-55637246	IR-S	0.13732	0.0502747	0.0870451	0.841333
Galk2	MmuINT0067250	chr2:125801198-125808790	IR-S	0.114866	0.0278023	0.0870637	0.828667
Edc4	MmuINT0055217	chr8:108413998-108414139	IR-S	0.105442	0.0181789	0.0872635	0.93
Smg5	MmuINT0149139	chr3:88163561-88164252	IR-S	0.149907	0.0625345	0.0873724	0.816667
Epb4.1	MmuEX0016979	chr4:131518839-131518901	C1	0.142044	0.0546051	0.0874389	0.826667
Immt	MmuINT0081895	chr6:71801875-71802723	IR-S	0.20751	0.119942	0.087568	0.83
Spry2	MmuINT0152069	chr14:106293019-106295804	IR-S	0.104263	0.0166457	0.0876168	0.983333
Chtf8	MmuEX0011409	chr8:109410820-109410937	S	0.876894	0.789262	0.0876324	0.808667
Tnk2	MmuINT0163208	chr16:32675803-32677979	IR-S	0.107528	0.0197373	0.0877902	0.934
Adar	MmuINT0011622	chr3:89554678-89554850	IR-S	0.117202	0.0292697	0.0879325	0.857333
Dus3l	MmuINT0053915	chr17:56907098-56907205	IR-S	0.109431	0.0214211	0.0880098	0.878667
Adsl	MmuINT0012220	chr15:80794160-80794309	IR-S	0.122229	0.0341038	0.0881254	0.870667
Echdc2	MmuEX0016196	chr4:107850976-107851023	S	0.995209	0.907065	0.0881433	0.855333
Ebna1bp2	MmuINT0054973	chr4:118294799-118295902	IR-S	0.122794	0.0344928	0.0883012	0.842667
Ipo7	MmuINT0082836	chr7:117193208-117194293	IR-S	0.118146	0.0298295	0.0883162	0.864
Fars2	MmuEX0018632	chr13:36299496-36299615	S	0.114455	0.0259194	0.0885354	0.834667
Auh	MmuEX0007114	chr13:53014568-53014635	C2	0.988081	0.899463	0.0886184	0.960667
Zwilch	MmuINT0180966	chr9:63995214-63997205	IR-S	0.113499	0.0247125	0.088786	0.877333
Glb1	MmuEX0020472	chr9:114329987-114330101	S	0.119061	0.0300879	0.0889736	0.800667
Xaf1	MmuINT0176566	chr11:72116965-72118167	IR-S	0.126108	0.0370139	0.0890939	0.82
Pip5k1c	MmuINT0120160	chr10:80777864-80780070	IR-C	0.133021	0.0436726	0.0893484	0.849333
Zfp740	MmuALTD0016228-1/2	chr15:102039184-102039307	Alt5	0.920601	0.831188	0.0894131	0.835333
Cep57	MmuINT0034873	chr9:13617155-13617853	IR-S	0.172195	0.0826896	0.0895056	0.813333
Tecr	MmuINT0158764	chr8:86096355-86096447	IR-S	0.162568	0.072903	0.0896652	0.996
Bscl2	MmuINT0026001	chr19:8914275-8915597	IR-C	0.120268	0.0305556	0.0897121	0.870667
Cds2	MmuINT0033976	chr2:132126378-132126967	IR-S	0.147353	0.0575031	0.0898495	0.822
Triml1	MmuEX0048955	chr8:44221891-44221913	C1	0.974016	0.883989	0.0900279	0.856667
Smarcb1	MmuINT0148702	chr10:75377939-75379517	IR-C	0.133683	0.0434822	0.0902008	0.818
Brms1	MmuINT0025837	chr19:5047485-5048508	IR-C	0.114824	0.0245396	0.0902848	0.816667
Galnt6	MmuINT0067386	chr15:100527080-100527549	IR-S	0.140704	0.0504078	0.0902961	0.954
Cpsf1	MmuINT0041741	chr15:76431223-76431367	IR-S	0.121764	0.0313896	0.0903742	0.892
Fnip2	MmuINT0065500	chr3:79283566-79284480	IR-S	0.136634	0.0459663	0.0906675	0.800667
BC088983	MmuINT0023550	chr8:59011698-59017407	IR-S	0.129741	0.0388046	0.0909364	0.868667
Ccnt2	MmuINT0031778	chr1:129691895-129694417	IR-C	0.130381	0.0392203	0.0911602	0.894
Mtss1	MmuINT0102166	chr15:58779998-58783024	IR-C	0.164298	0.0728932	0.0914044	0.856667
Orc3	MmuINT0113490	chr4:34519822-34522280	IR-S	0.116714	0.0252884	0.0914258	0.919333
Dctn6	MmuINT0047267	chr8:35160349-35169395	IR-S	0.127772	0.0363	0.0914724	0.851333
Larp1	MmuINT0089897	chr11:57856409-57857407	IR-S	0.122719	0.0311715	0.091548	0.858667
Cul4a	MmuEX0013174	chr8:13106194-13106309	S	0.973421	0.881847	0.0915742	0.823333
Slc25a1	MmuINT0145429	chr16:17927560-17927637	IR-S	0.134552	0.0429501	0.0916021	0.884
Tsta3	MmuINT0166818	chr15:75757526-75758858	IR-S	0.16142	0.0697013	0.0917185	0.898
Vti1b	MmuINT0174323	chr12:80261570-80265934	IR-S	0.107408	0.0155061	0.0919018	0.876
Fam48a	MmuALTA0006916-1/3	chr3:54519079-54519178	Alt3	0.106776	0.0148249	0.0919513	0.834667
Zc3h7a	MmuINT0177915	chr16:11152024-11153151	IR-S	0.146887	0.054597	0.0922901	0.809333
Spop	MmuINT0151997	chr11:95343406-95346605	IR-S	0.110551	0.0181847	0.0923667	0.92
Actr8	MmuINT0010569	chr14:30804942-30806146	IR-S	0.12186	0.0294171	0.0924429	0.800667
Smc2	MmuINT0148871	chr4:52491385-52494541	IR-S	0.128199	0.0357345	0.0924643	0.848
Traf7	MmuINT0164557	chr17:24649032-24649113	IR-S	0.114888	0.0223099	0.0925782	0.825333
Aifm1	MmuINT0013110	chrX:45858130-45866412	IR-C	0.120431	0.0276601	0.0927712	0.824
Ptpn23	MmuINT0128969	chr9:110293770-110294137	IR-S	0.136404	0.0436085	0.0927953	0.808667
Mlh3	MmuINT0099128	chr12:86586873-86588561	IR-S	0.128208	0.0353799	0.0928283	0.832667
Kif15	MmuINT0086735	chr9:122913812-122916431	IR-S	0.134772	0.0417878	0.0929842	0.826667
Mars	MmuINT0095931	chr10:126733690-126733772	IR-C	0.142642	0.0492784	0.0933638	0.922667
Lsg1	MmuINT0093519	chr16:30565596-30567796	IR-S	0.108861	0.0153568	0.0935043	0.946
Neu1	MmuINT0107811	chr17:35069774-35070947	IR-S	0.409786	0.315941	0.0938449	0.833333
Fermt2	MmuINT0063970	chr14:46088228-46088914	IR-S	0.117608	0.0236953	0.0939128	0.879333
Cdc42bpb	MmuINT0032885	chr12:112534505-112534590	IR-S	0.121855	0.0277253	0.0941299	0.827333
Cdh11	MmuINT0033118	chr8:105194073-105197711	IR-S	0.156846	0.0625503	0.0942958	0.843333
Idua	MmuALTA0008979-1/2	chr5:109109414-109109516	Alt3	0.118154	0.0237945	0.0943597	0.863333
Ddx19a	MmuINT0047594	chr8:113502606-113502935	IR-S	0.114543	0.020072	0.0944715	0.936667
Cln3	MmuINT0037475	chr7:133721436-133722686	IR-C	0.146976	0.0522238	0.0947523	0.807333
Prosc	MmuINT0126990	chr8:28156472-28159645	IR-S	0.147134	0.05179	0.0953441	0.928667
Mllt4	MmuINT0099377	chr17:14025985-14033094	IR-S	0.158175	0.0625902	0.0955852	0.805333
Nsmce4a	MmuINT0111057	chr7:137682625-137683327	IR-S	0.113465	0.0178642	0.0956012	0.845333
Man2b1	MmuINT0094830	chr8:87608403-87608539	IR-S	0.127081	0.0313903	0.0956911	0.894
Ngdn	MmuINT0108360	chr14:55640446-55640657	IR-S	0.109262	0.0135117	0.0957498	0.960667
Dctn1	MmuINT0047214	chr6:83145108-83145541	IR-S	0.12282	0.0268201	0.0959995	0.874
Chtf18	MmuALTD0003169-1/2	chr17:25863914-25864065	Alt5	0.145727	0.0492417	0.0964852	0.807333
Top2a	MmuINT0163887	chr11:98854728-98855077	IR-S	0.30923	0.212612	0.0966182	0.856
1300001I01Rik	MmuINT0000505	chr11:74477634-74478275	IR-S	0.131867	0.0350991	0.0967678	0.893333
Trappc3	MmuINT0164722	chr4:125939782-125949921	IR-S	0.124769	0.027938	0.0968314	0.889333
Sun1	MmuALTA0017589-1/2	chr5:139714785-139714893	Alt3	0.312531	0.215627	0.096904	0.834667
Tsta3	MmuINT0166820	chr15:75756888-75757228	IR-S	0.115408	0.0181803	0.097228	0.978667
Cyth2	MmuALTA0004968-1/3	chr7:53063743-53063819	Alt3	0.18283	0.0855264	0.0973039	0.800667
Baz2a	MmuINT0024115	chr10:127558382-127558646	IR-C	0.118676	0.0210898	0.0975867	0.931333
Sec31a	MmuINT0140698	chr5:100817631-100818086	IR-S	0.123906	0.0257707	0.0981355	0.870667
Nae1	MmuINT0105399	chr8:107050290-107050982	IR-S	0.124676	0.0265393	0.0981364	0.832
Wdr48	MmuINT0175361	chr9:119828873-119829674	IR-S	0.131617	0.0332898	0.0983275	0.81
Trim39	MmuINT0165202	chr17:36399078-36400673	IR-C	0.137068	0.0387311	0.0983365	0.813333
Rnf167	MmuINT0135638	chr11:70463520-70463627	IR-S	0.130114	0.0313427	0.0987714	0.946667
Mcm10	MmuINT0096565	chr2:4915729-4916766	IR-S	0.120885	0.0220258	0.0988597	0.881333
Sfxn2	MmuINT0142629	chr19:46664692-46664973	IR-S	0.127633	0.0285037	0.099129	0.893333
Dhx15	MmuINT0049076	chr5:52548817-52551468	IR-S	0.175421	0.0762643	0.0991571	0.817333
Lars	MmuINT0089975	chr18:42374525-42376505	IR-S	0.189731	0.0905547	0.0991759	0.956
Tinf2	MmuINT0160320	chr14:56299545-56299631	IR-S	0.204719	0.105402	0.0993161	0.889333
Dpp7	MmuINT0052969	chr2:25210343-25210412	IR-S	0.216727	0.117018	0.0997093	0.956667
Psma1	MmuINT0127811	chr7:121413918-121414567	IR-C	0.121603	0.0218724	0.099731	0.818
Snhg5	MmuEX0044127	chr9:88417145-88417219	S	0.989599	0.889753	0.0998464	0.881333
Pigq	MmuINT0119578	chr17:26068519-26068618	IR-S	0.126539	0.0265865	0.0999525	0.852
Spats2	MmuINT0151163	chr15:99036139-99039263	IR-C	0.126957	0.0268039	0.100153	0.825333
Exosc9	MmuINT0059882	chr3:36464219-36464350	IR-C	0.361417	0.261056	0.100362	0.811333
Smpd4	MmuINT0149308	chr16:17625956-17626036	IR-S	0.181408	0.0806948	0.100713	0.820667
Wdr26	MmuALTA0020015-1/3	chr1:183127706-183127818	Alt3	0.138358	0.0376311	0.100727	0.859333
L1td1	MmuALTA0009836-1/2	chr4:98399834-98400251	Alt3	0.704471	0.603541	0.10093	0.908
Mllt4	MmuINT0099380	chr17:14036235-14039536	IR-S	0.14281	0.0417832	0.101026	0.836667
Mrpl21	MmuINT0100743	chr19:3285396-3286874	IR-S	0.14309	0.0418824	0.101207	0.830667
Ndufa7	MmuINT0107018	chr17:33961626-33962545	IR-S	0.129	0.0277431	0.101257	0.984667
Ipo4	MmuINT0082786	chr14:56247825-56247903	IR-S	0.117179	0.0157622	0.101417	0.864667
Hexa	MmuINT0077455	chr9:59408885-59409749	IR-S	0.12928	0.0278595	0.10142	0.91
Acaa1a	MmuINT0009223	chr9:119255687-119256847	IR-S	0.12377	0.0221207	0.101649	0.868
Polr1c	MmuINT0123782	chr17:46384750-46384843	IR-S	0.11407	0.0121324	0.101938	0.928
Atp6v0b	MmuINT0021534	chr4:117558751-117558880	IR-S	0.16457	0.0625346	0.102036	0.896
Prpf38b	MmuINT0127071	chr3:108711002-108711253	IR-S	0.143473	0.041432	0.102041	0.822667
Pcid2	MmuINT0116130	chr8:13086327-13090656	IR-S	0.166411	0.0643461	0.102065	0.92
Usp5	MmuALTA0019683-1/2	chr6:124774574-124774665	Alt3	0.120989	0.0189096	0.10208	0.875333
Gigyf1	MmuINT0068831	chr5:137965110-137965189	IR-C	0.14798	0.0458742	0.102106	0.814
Cox4nb	MmuEX0012510	chr8:123183859-123183917	S	0.132036	0.0298115	0.102224	0.92
Hmgxb4	MmuEX0023060	chr8:77522734-77522837	S	0.863141	0.760554	0.102587	0.810667
Rpl8	MmuINT0136808	chr15:76734540-76734732	IR-S	0.127077	0.024459	0.102618	0.953333
Gpn3	MmuINT0072789	chr5:122831504-122832056	IR-S	0.155852	0.0530978	0.102754	0.842
4931406P16Rik	MmuINT0004540	chr7:35024257-35024762	IR-S	0.137734	0.0347247	0.103009	0.882667
Tcn2	MmuALTA0017984-1/2	chr11:3831396-3831587	Alt3	0.131591	0.0282685	0.103323	0.912
Nbr1	MmuINT0106129	chr11:101438566-101439245	IR-S	0.155872	0.0525105	0.103362	0.843333
Ncor1	MmuINT0106705	chr11:62134948-62138988	IR-S	0.132692	0.029224	0.103468	0.887333
Sec24c	MmuALTD0012534-1/3	chr14:-21493610	Alt5	0.977468	0.873939	0.103529	0.85
Rtcd1	MmuINT0137679	chr3:116207387-116209752	IR-S	0.12302	0.019468	0.103552	0.956667
Aup1	MmuALTA0002435-1/3	chr6:83006781-83006872	Alt3	0.145669	0.041707	0.103962	0.85
Dna2	MmuALTA0005598-1/2	chr10:62425161-62425253	Alt3	0.127284	0.0233081	0.103976	0.825333
Snrpb	MmuINT0149822	chr2:129998911-129999342	IR-S	0.215034	0.110815	0.104219	0.92
Snhg6	MmuINT0149705	chr1:9932237-9932403	IR-S	0.129182	0.0249062	0.104276	0.896667
Hdgfrp2	MmuINT0076517	chr17:56236587-56236657	IR-S	0.155804	0.0515106	0.104294	0.907333
Srsf6	MmuEX0044998	chr2:162758551-162758715	S	0.252448	0.148002	0.104446	0.822667
Ctsa	MmuINT0043714	chr2:164660249-164660337	IR-S	0.218705	0.114221	0.104484	0.909333
Hsf1	MmuINT0079210	chr15:76328260-76328381	IR-C	0.14781	0.0431132	0.104697	0.829333
Wdr67	MmuINT0175614	chr15:57786964-57789891	IR-S	0.158993	0.0540561	0.104937	0.802667
Hnrnph1	MmuINT0078495	chr11:50193126-50193322	IR-S	0.33884	0.2335	0.10534	0.914
Lypla1	MmuEX0027388	chr1:4829468-4829569	S	0.794526	0.688853	0.105673	0.926667
Imp4	MmuINT0081906	chr1:34500769-34500841	IR-S	0.112212	0.00648725	0.105725	0.999333
Hnrnpm	MmuINT0078545	chr17:33785810-33786539	IR-S	0.229752	0.123889	0.105863	0.802667
Slc6a8	MmuINT0147681	chrX:70925772-70925843	IR-S	0.193894	0.087987	0.105907	0.834667
Brd4	MmuALTD0002289-1/2	chr17:32361032-32361167	Alt5	0.920907	0.814866	0.106041	0.957333
Safb	MmuINT0138572	chr17:56740395-56740470	IR-S	0.165873	0.0592913	0.106582	0.812
Rnf181	MmuINT0135701	chr6:72311534-72312234	IR-S	0.177446	0.0708313	0.106615	0.844667
Fam49b	MmuEX0018346	chr15:63788155-63788237	C1	0.898605	0.79181	0.106795	0.848667
Lrrc2	MmuINT0092917	chr9:110863514-110865018	IR-S	0.135554	0.0287324	0.106822	0.921333
Pdxdc1	MmuEX0034348	chr16:13836479-13836708	S	0.797533	0.690701	0.106832	0.862
2410002O22Rik	MmuALTA0000313-1/2	chr13:104934484-104934631	Alt3	0.454849	0.347898	0.106951	0.838667
Maz	MmuINT0096204	chr7:134168454-134168817	IR-C	0.182992	0.0759253	0.107067	0.889333
Ssr4	MmuINT0153008	chrX:71035460-71035697	IR-S	0.188867	0.0816498	0.107217	0.875333
Qtrt1	MmuINT0130239	chr9:21224157-21224479	IR-S	0.12604	0.0187546	0.107285	0.914667
Cdca8	MmuINT0033073	chr4:124596944-124597502	IR-S	0.137239	0.029805	0.107434	0.962667
Abcf1	MmuINT0008749	chr17:36095303-36096013	IR-S	0.148282	0.0406911	0.107591	0.929333
Ect2	MmuALTA0006066-1/2	chr3:27047915-27047991	Alt3	0.128087	0.0203358	0.107751	0.859333
Pum1	MmuALTD0011321-1/2	chr4:130224978-130225118	Alt5	0.258757	0.150839	0.107918	0.887333
Rpn2	MmuEX0040423	chr2:157148959-157149006	S	0.136753	0.0282984	0.108455	0.866667
Usp11	MmuINT0171255	chrX:20294080-20294880	IR-S	0.20062	0.0920507	0.108569	0.925333
Pfdn5	MmuINT0118143	chr15:102156967-102157248	IR-S	0.177811	0.0692063	0.108604	0.872
Ncor1	MmuINT0106699	chr11:62144427-62147164	IR-S	0.157999	0.0493098	0.108689	0.892
Trip6	MmuINT0165595	chr5:137751634-137751880	IR-S	0.178022	0.0693008	0.108721	0.814
Dap3	MmuINT0046611	chr3:88732450-88733317	IR-S	0.15685	0.0479654	0.108885	0.822667
Clasp2	MmuEX0011521	chr9:113796163-113796165	MIC	0.634968	0.525972	0.108996	0.821333
Usf2	MmuINT0171088	chr7:31732079-31739762	IR-S	0.12216	0.0130358	0.109125	0.968667
Rsrc2	MmuEX0040662	chr5:124185831-124185905	S	0.121003	0.0117429	0.10926	0.967333
Snhg1	MmuINT0149688	chr19:8799747-8799974	IR-S	0.274152	0.164595	0.109557	0.863333
Ap2s1	MmuINT0016777	chr7:17328718-17332609	IR-S	0.141343	0.0311186	0.110225	0.890667
Fam48a	MmuINT0061758	chr3:54518719-54519075	IR-S	0.147267	0.0369476	0.110319	0.843333
Limk2	MmuINT0091122	chr11:3255920-3258112	IR-C	0.156113	0.0455931	0.11052	0.956667
Mrpl17	MmuINT0100724	chr7:112958659-112958963	IR-S	0.141308	0.0305673	0.110741	0.801333
Ptcd3	MmuEX0037650	chr6:71844815-71844875	S	0.994361	0.883599	0.110762	0.843333
Spns1	MmuEX0044750	chr7:133517436-133517487	S	0.990487	0.879366	0.111121	0.838
Fnta	MmuINT0065518	chr8:27110413-27111441	IR-S	0.150007	0.0384669	0.11154	0.929333
Pole	MmuINT0123556	chr5:110753103-110753178	IR-S	0.142539	0.0309428	0.111596	0.881333
Triml2	MmuINT0165408	chr8:44275724-44278556	IR-S	0.159719	0.0480072	0.111711	0.87
Polr2i	MmuINT0123886	chr7:31017424-31017500	IR-S	0.127844	0.016102	0.111742	0.953333
Mrpl28	MmuINT0100764	chr17:26260795-26261500	IR-S	0.12897	0.0171734	0.111797	0.857333
Kctd9	MmuINT0086038	chr14:68351500-68352197	IR-C	0.166472	0.0536153	0.112856	0.876667
Abtb1	MmuINT0009192	chr6:88790760-88790831	IR-S	0.148755	0.0354587	0.113296	0.872
Nrd1	MmuINT0110701	chr4:108716086-108717152	IR-S	0.155473	0.0420688	0.113404	0.845333
App	MmuEX0005606	chr16:85103451-85103580	S	0.897969	0.784332	0.113637	0.850667
Acox1	MmuEX0003523	chr11:116044778-116044938	C3	0.985629	0.871773	0.113856	0.981333
Mt1	MmuINT0101405	chr8:96703239-96703722	IR-S	0.185583	0.0715467	0.114036	0.854
Tcfe3	MmuEX0046715	chrX:7347900-7347956	C3	0.985696	0.871534	0.114162	0.811333
Gatad2a	MmuALTD0005812-1/2	chr8:72440468-72440599	Alt5	0.950806	0.836619	0.114187	0.883333
Dhx36	MmuINT0049225	chr3:62276042-62276649	IR-S	0.134443	0.0200471	0.114396	0.946667
Chd2	MmuINT0035574	chr7:80592200-80594042	IR-S	0.231188	0.116357	0.114831	0.802667
Prpsap1	MmuINT0127252	chr11:116339430-116339838	IR-S	0.15905	0.0441009	0.114949	0.9
Nop14	MmuINT0109559	chr5:34987464-34989810	IR-S	0.141708	0.0261939	0.115514	0.882667
Nubp2	MmuINT0111395	chr17:25021501-25022363	IR-S	0.16839	0.0521851	0.116205	0.922
Zfp598	MmuINT0179512	chr17:24817744-24817825	IR-S	0.164195	0.0479394	0.116255	0.980667
Usp11	MmuINT0171258	chrX:20295551-20295804	IR-S	0.146399	0.0300298	0.116369	0.926667
Cpsf7	MmuINT0041843	chr19:10607414-10607782	IR-S	0.165021	0.0486358	0.116386	0.873333
Eif4enif1	MmuINT0056539	chr11:3130105-3134464	IR-C	0.15644	0.0395949	0.116846	0.867333
Trrap	MmuINT0166380	chr5:145614494-145617755	IR-S	0.202271	0.0847876	0.117484	0.858667
Cdk16	MmuINT0033629	chrX:20272888-20273143	IR-S	0.239104	0.12156	0.117544	0.920667
Ap3d1	MmuINT0016832	chr10:80183914-80184335	IR-S	0.155255	0.0377061	0.117549	0.916667
Brd7	MmuALTA0002864-1/2	chr8:90858004-90858115	Alt3	0.841726	0.724111	0.117615	0.819333
Ddhd2	MmuINT0047409	chr8:26843595-26845187	IR-S	0.171551	0.0537793	0.117771	0.85
Hnrnpf	MmuALTD0006707-1/3	chr6:117857822-117857897	Alt5	0.22833	0.110534	0.117796	0.808
Ppp1r12c	MmuINT0125092	chr7:4436919-4436990	IR-S	0.177808	0.059728	0.11808	0.814667
Tmf1	MmuINT0162536	chr6:97111555-97113512	IR-S	0.152686	0.0345606	0.118126	0.886667
Mdm4	MmuEX0028335	chr1:134915931-134916008	S	0.196354	0.0781115	0.118243	0.807333
Glb1	MmuEX0020473	chr9:114313639-114318427	C1	0.153272	0.0349564	0.118316	0.827333
Mdc1	MmuINT0096877	chr17:35987951-35988057	IR-S	0.154444	0.03578	0.118664	0.892
Cep57l1	MmuEX0010995	chr10:41441363-41441507	S	0.985416	0.866672	0.118744	0.869333
Tcfe3	MmuEX0046716	chrX:7348121-7348196	C2	0.9857	0.86668	0.11902	0.812
Spata5	MmuEX0044561	chr3:37428905-37428941	S	0.147325	0.0281113	0.119214	0.840667
Ncor1	MmuINT0106700	chr11:62143642-62144297	IR-S	0.175783	0.055999	0.119784	0.925333
Rqcd1	MmuINT0137283	chr1:74573665-74574165	IR-C	0.156158	0.036284	0.119874	0.876
Top3a	MmuALTD0014661-1/2	chr11:60559323-60559462	Alt5	0.139573	0.0196872	0.119886	0.830667
Tpp2	MmuEX0048617	chr1:44006157-44006252	S	0.967115	0.84722	0.119894	0.803333
Trim6	MmuINT0165296	chr7:111375419-111376659	IR-C	0.174924	0.0544621	0.120462	0.935333
Brd8	MmuINT0025712	chr18:34767710-34768071	IR-S	0.145875	0.0250791	0.120796	0.857333
Pak1ip1	MmuINT0114761	chr13:41104308-41104587	IR-S	0.187642	0.066359	0.121283	0.919333
Spns1	MmuINT0151901	chr7:133515121-133515471	IR-S	0.193401	0.0719747	0.121426	0.98
Arhgap17	MmuINT0017911	chr7:130423631-130430011	IR-C	0.189234	0.0676173	0.121617	0.824667
Metap1	MmuINT0097938	chr3:138136952-138137950	IR-S	0.134001	0.0121647	0.121836	0.836667
Vps16	MmuALTA0019849-1/2	chr2:130267353-130267441	Alt3	0.180238	0.057843	0.122395	0.886667
Acad9	MmuINT0009403	chr3:35986722-35987409	IR-S	0.141502	0.0185863	0.122916	0.966667
Son	MmuINT0150348	chr16:91671711-91675645	IR-S	0.20472	0.0817787	0.122942	0.868
Rbm39	MmuEX0039149	chr2:156002139-156002193	S	0.169321	0.0460654	0.123256	0.882
Hnrnph2	MmuINT0078503	chrX:131137302-131137456	IR-S	0.145792	0.0224867	0.123306	0.831333
Utp15	MmuINT0172264	chr13:99023684-99024873	IR-S	0.196597	0.073004	0.123593	0.840667
Fat1	MmuEX0018678	chr8:46135196-46135231	S	0.895135	0.771179	0.123956	0.866
Uba1	MmuALTD0015078-1/3	chrX:20240024-20240251	Alt5	0.96326	0.838418	0.124843	0.834
Pdhb	MmuINT0117275	chr14:9002334-9002674	IR-S	0.1637	0.0384269	0.125273	0.890667
1500032L24Rik	MmuINT0000707	chr15:82176700-82178329	IR-S	0.213878	0.0884645	0.125414	0.860667
Usp10	MmuINT0171245	chr8:122466039-122470974	IR-S	0.173912	0.0480394	0.125873	0.812
Atad3a	MmuINT0020151	chr4:155122851-155123265	IR-S	0.175889	0.0499351	0.125953	0.96
Cryzl1	MmuINT0042636	chr16:91712513-91714993	IR-S	0.152733	0.0267001	0.126033	0.868
Wdr74	MmuALTD0015694-1/2	chr19:8812338-8812352	Alt5	0.150261	0.0227726	0.127488	0.833333
Fgfr1op2	MmuINT0064264	chr6:146537380-146538415	IR-S	0.182391	0.0548854	0.127505	0.864
Orc1	MmuINT0113450	chr4:108276095-108276569	IR-S	0.198704	0.0709205	0.127783	0.849333
Epb4.1l4a	MmuALTA0006454-1/2	chr18:33962167-33962211	Alt3	0.171001	0.0426116	0.128389	0.850667
Maged1	MmuINT0094512	chrX:91783095-91783312	IR-S	0.179434	0.0509249	0.128509	0.896
Psmd4	MmuINT0128103	chr3:94836907-94837403	IR-S	0.15767	0.0287605	0.12891	0.944667
Parp2	MmuINT0115429	chr14:51434642-51435026	IR-S	0.255786	0.126124	0.129662	0.859333
Acss1	MmuINT0010304	chr2:150455630-150463582	IR-S	0.17156	0.041764	0.129796	0.866
Fzr1	MmuINT0066747	chr10:80831502-80831818	IR-S	0.218188	0.0882178	0.12997	0.866667
Dhx9	MmuALTA0005499-1/2	chr1:155325996-155326108	Alt3	0.163381	0.0331172	0.130264	0.820667
Mreg	MmuINT0100655	chr1:72207594-72208895	IR-S	0.199231	0.0682677	0.130963	0.832667
Actr1b	MmuINT0010514	chr1:36758359-36758529	IR-S	0.184401	0.0529996	0.131402	0.906667
Cldnd1	MmuINT0037096	chr16:58728198-58729550	IR-C	0.155922	0.0242191	0.131703	0.84
Dscr3	MmuINT0053420	chr16:94723840-94725908	IR-S	0.234416	0.102421	0.131995	0.828
Gigyf1	MmuINT0068837	chr5:137966588-137966657	IR-C	0.405008	0.273002	0.132006	0.824
Rnf25	MmuINT0135850	chr1:74641876-74642204	IR-S	0.178127	0.0459242	0.132203	0.815333
Idh3g	MmuINT0080222	chrX:71026047-71026236	IR-S	0.165543	0.0332459	0.132297	0.948667
Srsf7	MmuINT0152728	chr17:80603728-80604601	IR-C	0.254709	0.121729	0.13298	0.99
Ddrgk1	MmuINT0047486	chr2:130487926-130489083	IR-S	0.187307	0.0542714	0.133035	0.831333
Scpep1	MmuINT0139907	chr11:88797266-88798327	IR-S	0.315676	0.182418	0.133258	0.928667
Dmap1	MmuEX0014847	chr4:117349214-117349372	C1	0.980705	0.847257	0.133448	0.809333
Appbp2	MmuINT0017365	chr11:85005402-85008076	IR-S	0.149095	0.0154308	0.133664	0.837333
Fam50a	MmuINT0061804	chrX:71564209-71564388	IR-S	0.225003	0.0908485	0.134155	0.924
Fbxw9	MmuINT0063609	chr8:87588396-87588479	IR-S	0.352776	0.218267	0.134509	0.840667
Atp13a3	MmuEX0006791	chr16:30321892-30321981	S	0.599076	0.464486	0.13459	0.830667
Manba	MmuINT0094890	chr3:135226314-135229451	IR-S	0.210135	0.0754937	0.134642	0.827333
Neurl4	MmuINT0107844	chr11:69721005-69721338	IR-S	0.23372	0.0987783	0.134942	0.856667
Blm	MmuINT0025074	chr7:87605739-87608658	IR-S	0.169752	0.0346409	0.135112	0.918
Dolpp1	MmuINT0052628	chr2:30253078-30254661	IR-S	0.275756	0.140332	0.135424	0.862667
Lrp1	MmuINT0092453	chr10:126979358-126979622	IR-S	0.173605	0.0381214	0.135483	0.893333
Setd6	MmuINT0142186	chr8:98240942-98241820	IR-S	0.23498	0.0994684	0.135512	0.814
Rfc2	MmuINT0133868	chr5:135067090-135069058	IR-S	0.155456	0.0198315	0.135624	0.921333
Chkb	MmuALTA0004097-1/3	chr15:89257811-89257830	Alt3	0.154697	0.0188306	0.135866	0.874667
Neu1	MmuINT0107812	chr17:35071131-35071227	IR-S	0.210789	0.074028	0.136761	0.866
Trmt2a	MmuINT0165647	chr16:18252571-18252811	IR-C	0.168115	0.0309196	0.137195	0.959333
Cln3	MmuINT0037470	chr7:133724379-133725159	IR-S	0.180257	0.0420901	0.138167	0.968
Ubl7	MmuALTD0015166-1/5	chr9:-57758814	Alt5	0.813163	0.67396	0.139203	0.912
Akap8l	MmuINT0013441	chr17:32473684-32475215	IR-S	0.163273	0.0238523	0.139421	0.922
Rexo1	MmuINT0133817	chr10:80011279-80012077	IR-S	0.173662	0.0340779	0.139585	0.807333
Carm1	MmuEX0009179	chr9:21392295-21392363	S	0.884478	0.744866	0.139612	0.888
Far1	MmuINT0062471	chr7:120695517-120697155	IR-C	0.222491	0.0828647	0.139627	0.922
Rpl10	MmuINT0136608	chrX:71516214-71516317	IR-C	0.305135	0.1653	0.139836	0.831333
Hdgfrp2	MmuALTA0008463-1/4	chr17:56236274-56236427	Alt3	0.210468	0.0703281	0.14014	0.833333
Srsf10	MmuINT0152642	chr4:135414325-135417688	IR-C	0.2013	0.0610094	0.14029	0.833333
Ilf3	MmuEX0024061	chr9:21193750-21193927	S	0.969805	0.82867	0.141136	0.988
St3gal3	MmuEX0045104	chr4:117630040-117630123	S	0.251993	0.109895	0.142097	0.887333
Nme4	MmuEX0031892	chr17:26229452-26229502	S	0.189445	0.0463661	0.143079	0.816
Slc7a1	MmuINT0147707	chr5:149144120-149145465	IR-S	0.186318	0.0430266	0.143291	0.969333
Fastk	MmuINT0062628	chr5:23947642-23947741	IR-S	0.200221	0.0565483	0.143673	0.897333
Slc38a10	MmuALTA0016682-1/2	chr11:119967748-119967921	Alt3	0.211767	0.0679305	0.143837	0.946667
Mrps10	MmuEX0029713	chr17:47507237-47507319	C1	0.176917	0.0325973	0.14432	0.929333
Edc4	MmuEX0016231	chr8:108413573-108413629	S	0.985307	0.840559	0.144748	0.832667
Pdcd2l	MmuEX0034112	chr7:34971313-34971461	S	0.943031	0.797702	0.145329	0.961333
Epb4.1l1	MmuEX0016987	chr2:156337521-156337556	S	0.192602	0.0471433	0.145458	0.870667
Gas5	MmuINT0067691	chr1:162968169-162968355	IR-S	0.196666	0.0511377	0.145528	0.881333
D2Ertd750e	MmuINT0045971	chr2:118654751-118657288	IR-S	0.179628	0.033912	0.145716	0.962
Stk38	MmuINT0154219	chr17:29119132-29121021	IR-S	0.255013	0.10912	0.145893	0.958667
Casc3	MmuINT0029248	chr11:98690743-98692601	IR-S	0.203667	0.0576721	0.145994	0.884667
Ints2	MmuEX0024267	chr11:86069939-86069999	C1	0.216075	0.0696795	0.146395	0.819333
Got1	MmuINT0072389	chr19:43575048-43577397	IR-S	0.184195	0.0368417	0.147354	0.974
Ndufs1	MmuEX0031308	chr1:63223002-63223098	C2	0.392168	0.244685	0.147483	0.836667
Nolc1	MmuINT0109495	chr19:46158117-46158240	IR-S	0.218395	0.0707852	0.14761	0.951333
Zfp655	MmuEX0053538	chr5:145996606-145996732	C3	0.237413	0.0894606	0.147953	0.894667
Mib2	MmuINT0098599	chr4:155033375-155033496	IR-S	0.267394	0.119289	0.148105	0.862
Acox3	MmuINT0009983	chr5:35952472-35954663	IR-C	0.286474	0.138354	0.14812	0.896667
Trmt1	MmuINT0165615	chr8:87214472-87214709	IR-S	0.31995	0.171678	0.148271	0.870667
Cnpy3	MmuALTA0004365-1/3	chr17:46874124-46874222	Alt3	0.189914	0.0415171	0.148397	0.81
Zfp259	MmuINT0178820	chr9:46084562-46084874	IR-S	0.178264	0.0298274	0.148436	0.896
Prim1	MmuINT0126135	chr10:127460029-127460638	IR-S	0.234974	0.0864254	0.148548	0.892
Adamtsl5	MmuALTA0001187-1/2	chr10:79808258-79808448	Alt3	0.953661	0.804825	0.148836	0.820667
Slc3a2	MmuINT0146813	chr19:8784274-8786323	IR-S	0.161527	0.0126592	0.148868	0.997333
Cstf2	MmuALTA0004748-1/2	chrX:130607753-130607816	Alt3	0.180641	0.0314654	0.149175	0.907333
Zfp568	MmuALTA0020671-1/2	chr7:30798862-30798908	Alt3	0.232654	0.0833373	0.149316	0.816667
Actn4	MmuEX0003640	chr7:29694922-29695007	C3	0.235904	0.0862572	0.149647	0.969333
Manba	MmuALTD0008136-1/3	chr3:135210514-135210600	Alt5	0.763837	0.614189	0.149649	0.821333
Sdcbp	MmuALTA0015987-1/2	chr4:6312176-6312204	Alt3	0.263	0.113228	0.149772	0.955333
Slc1a5	MmuINT0145088	chr7:17381302-17381372	IR-S	0.329709	0.178126	0.151583	0.900667
Ncam1	MmuEX0031041	chr9:49358645-49358674	S	0.195122	0.0435184	0.151604	0.951333
Coil	MmuALTD0003402-1/3	chr11:-88831586	Alt5	0.949573	0.797909	0.151664	0.933333
Exoc1	MmuINT0059649	chr5:76996182-76996991	IR-S	0.218231	0.0662866	0.151945	0.871333
P2rx4	MmuINT0114305	chr5:123174684-123174998	IR-S	0.272038	0.117651	0.154388	0.848
Terf2	MmuINT0158994	chr8:109603370-109604992	IR-C	0.166444	0.011972	0.154472	0.973333
Pip5k1a	MmuINT0120137	chr3:94869783-94871303	IR-S	0.228195	0.0734656	0.15473	0.813333
Sykb	MmuINT0155707	chr13:52738522-52741091	IR-C	0.244887	0.0895995	0.155288	0.864
Acads	MmuINT0009441	chr5:115562037-115562248	IR-S	0.188681	0.0331023	0.155578	0.949333
Ddx41	MmuINT0047798	chr13:55635850-55636649	IR-S	0.260325	0.104631	0.155694	0.952667
Rnaseh1	MmuINT0135290	chr12:29343161-29343857	IR-C	0.222676	0.0668766	0.155799	0.936
Atp13a1	MmuINT0020898	chr8:72329277-72329346	IR-S	0.335798	0.179902	0.155897	0.932667
Epb4.1l1	MmuALTA0006444-1/3	chr2:156336493-156336617	Alt3	0.326405	0.170309	0.156096	0.942667
Zfp532	MmuEX0053435	chr18:65811214-65811376	C3	0.321869	0.165367	0.156501	0.835333
Qtrt1	MmuINT0130237	chr9:21223811-21223882	IR-S	0.338163	0.181091	0.157072	0.84
Cuta	MmuINT0044187	chr17:27075563-27075671	IR-S	0.391142	0.233959	0.157182	0.865333
Klc3	MmuINT0087637	chr7:19980298-19980409	IR-C	0.979544	0.821853	0.157691	0.81
Cobl	MmuALTD0003385-1/2	chr11:12153092-12154974	Alt5	0.776711	0.618519	0.158193	0.955333
Zfpl1	MmuINT0180065	chr19:6082328-6082398	IR-S	0.192342	0.0340998	0.158242	0.810667
Rbm26	MmuEX0039116	chr14:105538308-105538379	S	0.305719	0.147409	0.15831	0.936667
Eif4enif1	MmuEX0016604	chr11:3133991-3134062	S	0.434399	0.2756	0.1588	0.952667
Gclc	MmuINT0068162	chr9:77635707-77635994	IR-S	0.376201	0.216937	0.159265	0.888667
App	MmuEX0005609	chr16:85040496-85040552	C2	0.826219	0.66692	0.159299	0.912
Qars	MmuINT0130121	chr9:108417365-108417437	IR-S	0.296497	0.1355	0.160997	0.854
Polb	MmuINT0123449	chr8:23747627-23750405	IR-S	0.248696	0.0874147	0.161282	0.88
Noc4l	MmuINT0109341	chr5:111078003-111078084	IR-S	0.206627	0.0451541	0.161473	0.935333
Sept1	MmuINT0141461	chr7:134358554-134358794	IR-S	0.40606	0.243193	0.162867	0.922667
Med17	MmuEX0028515	chr9:15071858-15071995	S	0.992025	0.828501	0.163524	0.999333
Tfpt	MmuINT0159310	chr7:3572735-3576200	IR-S	0.25382	0.0901972	0.163623	0.900667
Ttc4	MmuINT0167377	chr4:106340183-106340641	IR-S	0.243207	0.0782813	0.164925	0.882667
Hnrpdl	MmuEX0023143	chr5:100464654-100464758	S	0.550946	0.38504	0.165906	0.912667
Wdr77	MmuINT0175753	chr3:105768792-105769274	IR-S	0.24304	0.0755941	0.167446	0.965333
Cirbp	MmuINT0036513	chr10:79633510-79633726	IR-S	0.444299	0.276771	0.167528	0.920667
Carkd	MmuINT0029167	chr8:11511998-11512894	IR-S	0.244767	0.0769303	0.167836	0.923333
Suds3	MmuINT0154859	chr5:117549332-117549485	IR-S	0.317675	0.149221	0.168455	0.802
Cenpv	MmuINT0034526	chr11:62347457-62349783	IR-S	0.196411	0.0277288	0.168682	0.923333
Cnot1	MmuALTA0004327-1/2	chr8:98278885-98279008	Alt3	0.367187	0.198091	0.169096	0.834667
Csrp2	MmuINT0043199	chr10:110372373-110374792	IR-S	0.24079	0.0714574	0.169333	0.904
Eral1	MmuINT0058556	chr11:77889337-77889491	IR-S	0.218958	0.0481969	0.170761	0.912667
Bcl2l1	MmuALTA0002708-1/2	chr2:152655493-152655838	Alt3	0.975657	0.804671	0.170986	0.969333
D4Wsu53e	MmuEX0013588	chr4:134481692-134481736	C1	0.379941	0.2085	0.171441	0.804
Eif2d	MmuEX0016550	chr1:133060980-133061083	S	0.972422	0.800685	0.171737	0.882667
Aaas	MmuINT0007271	chr15:102180512-102180926	IR-C	0.223853	0.050781	0.173072	0.94
Man1b1	MmuINT0094772	chr2:25203747-25204090	IR-S	0.535471	0.361753	0.173718	0.852667
Fn1	MmuINT0065262	chr1:71650504-71651543	IR-C	0.250965	0.0772254	0.173739	0.854667
Gnb2	MmuINT0071907	chr5:137970994-137971073	IR-S	0.219058	0.0451124	0.173946	0.904667
Iars	MmuALTD0006865-1/2	chr13:-49777572	Alt5	0.85064	0.676247	0.174393	0.936667
Taf6l	MmuINT0156771	chr19:8853416-8856490	IR-C	0.216486	0.0411301	0.175356	0.972
Rtel1	MmuINT0137713	chr2:181088881-181089057	IR-S	0.294975	0.119396	0.175579	0.972
Dclk2	MmuINT0047083	chr3:86597222-86597738	IR-S	0.224056	0.0481166	0.17594	0.908667
Nudt1	MmuINT0111465	chr5:140811413-140813546	IR-S	0.213499	0.0369881	0.17651	0.806
Hirip3	MmuINT0077924	chr7:134007765-134007833	IR-S	0.411288	0.234249	0.177039	0.843333
Cnot2	MmuEX0011916	chr10:115954373-115954439	C1	0.934289	0.75714	0.177148	0.989333
Emg1	MmuINT0057120	chr6:124655107-124655175	IR-S	0.276737	0.0986432	0.178094	0.841333
Senp6	MmuEX0041676	chr9:79937656-79937713	C2	0.875568	0.696091	0.179477	0.896667
Npdc1	MmuINT0110058	chr2:25264207-25264424	IR-S	0.23833	0.0585967	0.179733	0.902667
Ttc13	MmuEX0049422	chr8:127219536-127219652	C3	0.5387	0.358625	0.180076	0.848
Rfc2	MmuINT0133870	chr5:135070145-135071152	IR-S	0.226919	0.0457325	0.181187	0.979333
Birc5	MmuINT0024962	chr11:117714095-117716538	IR-S	0.223686	0.042175	0.181511	0.852
Pycr2	MmuALTA0014610-1/3	chr1:182836297-182836515	Alt3	0.357758	0.173952	0.183806	0.899333
Rpap1	MmuINT0136439	chr2:119599956-119600688	IR-S	0.267848	0.0838965	0.183951	0.854667
Dnm1l	MmuEX0015293	chr16:16318538-16318570	C2	0.449723	0.26548	0.184242	0.91
Foxm1	MmuINT0065643	chr6:128322622-128322794	IR-S	0.402419	0.21674	0.185679	0.89
Rela	MmuINT0133506	chr19:5639951-5640302	IR-S	0.235013	0.049164	0.185849	0.911333
Lta4h	MmuINT0093641	chr10:92943532-92944994	IR-S	0.220922	0.0346726	0.18625	0.946
Trib3	MmuINT0164956	chr2:152164424-152165450	IR-S	0.259934	0.0734945	0.186439	0.910667
Sbf1	MmuINT0139006	chr15:89125744-89125825	IR-S	0.30438	0.11788	0.1865	0.892
Ubr7	MmuINT0169730	chr12:104004562-104006279	IR-S	0.233175	0.0466479	0.186527	0.894667
Pfkp	MmuINT0118259	chr13:6587900-6597104	IR-S	0.488122	0.301548	0.186574	0.992
1700029I01Rik	MmuINT0001303	chr4:146245836-146549955	IR-C	0.202691	0.0140905	0.188601	0.988
Rpap1	MmuINT0136421	chr2:119597633-119598223	IR-S	0.225441	0.0368356	0.188605	0.926
Prpsap1	MmuINT0127253	chr11:116338662-116339373	IR-C	0.232238	0.0411017	0.191136	0.955333
9430015G10Rik	MmuINT0006152	chr4:155497779-155498084	IR-S	0.410379	0.218925	0.191454	0.86
Gnl3	MmuINT0072030	chr14:31827414-31827775	IR-S	0.29577	0.103746	0.192024	0.837333
Exoc1	MmuINT0059642	chr5:76983231-76986843	IR-S	0.272814	0.0799182	0.192896	0.863333
Mtf2	MmuEX0029979	chr5:108502326-108502473	C2	0.541464	0.347469	0.193995	0.878
Hnrpdl	MmuINT0078609	chr5:100464004-100465122	IR-C	0.517463	0.322736	0.194728	0.806
2610318N02Rik	MmuINT0002826	chr16:17121645-17123604	IR-S	0.244608	0.0494192	0.195189	0.892667
Usp21	MmuINT0171438	chr1:173213225-173213485	IR-C	0.38054	0.183925	0.196615	0.872667
Tbrg4	MmuINT0157802	chr11:6515770-6516560	IR-S	0.986628	0.789201	0.197426	0.996667
Cnot10	MmuINT0038131	chr9:114502631-114506596	IR-C	0.316156	0.117138	0.199018	0.883333
Trmt1	MmuINT0165619	chr8:87219440-87220725	IR-S	0.318072	0.116685	0.201387	0.96
Cnot10	MmuEX0011905	chr9:114505723-114505789	S	0.283029	0.0802876	0.202742	0.886667
Snap23	MmuALTD0013290-1/2	chr2:-120393497	Alt5	0.243104	0.0386266	0.204478	0.915333
Ddx39	MmuINT0047725	chr8:86243839-86244447	IR-S	0.257058	0.04897	0.208088	0.958667
Clk1	MmuINT0037404	chr1:58476578-58476964	IR-C	0.289393	0.0811181	0.208275	0.893333
Adpgk	MmuINT0012136	chr9:59158156-59160846	IR-S	0.308381	0.0991564	0.209225	0.878
Dnajc21	MmuALTD0004346-4/4	chr15:10389705-10389861	Alt5	0.282514	0.0712862	0.211228	0.842
Raly	MmuEX0038685	chr2:154685647-154685694	S	0.32434	0.111984	0.212356	0.936
Rabggtb	MmuINT0130842	chr3:153573331-153573654	IR-S	0.341708	0.128762	0.212946	0.850667
Tcf3	MmuALTA0017960-1/2	chr10:79878110-79878265	Alt3	0.273603	0.0600411	0.213562	0.930667
Atxn2l	MmuEX0007082	chr7:133635963-133636122	C2	0.503252	0.287718	0.215534	0.97
9130404D08Rik	MmuINT0006049	chr8:72552674-72553106	IR-S	0.312069	0.0960482	0.216021	0.947333
Dnajc21	MmuALTA0005652-1/3	chr15:10384527-10384607	Alt3	0.290058	0.0734967	0.216561	0.843333
Suv420h2	MmuINT0155347	chr7:4693890-4694220	IR-S	0.286249	0.0695166	0.216732	0.996
Cpsf4	MmuALTA0004597-1/4	chr5:145939705-145939747	Alt3	0.285189	0.0672671	0.217922	0.806667
Ttk	MmuALTA0019098-1/2	chr9:83746694-83746782	Alt3	0.782367	0.562759	0.219608	0.844667
Prrc2b	MmuEX0037403	chr2:32084783-32084864	S	0.626714	0.407021	0.219693	0.907333
Cep70	MmuEX0011013	chr9:99154674-99154796	S	0.817976	0.597465	0.220511	0.864667
Qtrt1	MmuINT0130238	chr9:21223993-21224068	IR-S	0.316371	0.0945865	0.221785	0.983333
Ints7	MmuINT0082607	chr1:193431939-193434242	IR-C	0.257361	0.0307355	0.226626	0.852
Rnf25	MmuALTA0015388-1/2	chr1:74641783-74641872	Alt3	0.309873	0.0784788	0.231394	0.964
1500010J02Rik	MmuALTA0000098-1/2	chr11:68844916-68845055	Alt3	0.597617	0.363273	0.234343	0.923333
Chtf8	MmuINT0036373	chr8:109410427-109410819	IR-S	0.276869	0.0410739	0.235795	0.992667
Arfgap1	MmuINT0017671	chr2:180707501-180708165	IR-S	0.326024	0.0880657	0.237958	0.878
Klc1	MmuALTA0009722-1/2	chr12:113027560-113027670	Alt3	0.334821	0.0960744	0.238747	0.837333
Gfer	MmuINT0068488	chr17:24832396-24832775	IR-S	0.331013	0.0919638	0.239049	0.872667
Kifc5b	MmuINT0087493	chr17:27059669-27059849	IR-S	0.291788	0.0511098	0.240678	0.826
Cuta	MmuALTA0004873-1/2	chr17:27075672-27075726	Alt3	0.299768	0.0557443	0.244024	0.812667
Ktn1	MmuEX0025968	chr14:48336549-48336635	S	0.359673	0.115437	0.244236	0.990667
Dync1h1	MmuALTA0005942-1/2	chr12:111897654-111897726	Alt3	0.331469	0.0825409	0.248928	0.856667
2410022L05Rik	MmuINT0002489	chr8:13885882-13887759	IR-S	0.315132	0.0654033	0.249729	0.893333
Ranbp3	MmuINT0131515	chr17:56848758-56849510	IR-C	0.321191	0.0702899	0.250901	0.934
Top3b	MmuINT0163961	chr16:16883657-16884331	IR-C	0.353077	0.100188	0.252889	0.986667
Ndufs1	MmuEX0031310	chr1:63218728-63218831	C2	0.440672	0.187252	0.25342	0.94
Haus8	MmuALTA0008404-1/2	chr8:73780358-73780450	Alt3	0.334564	0.0782445	0.256319	0.878667
Nsun5	MmuINT0111098	chr5:135851356-135851424	IR-S	0.306903	0.049423	0.25748	0.875333
Zfp740	MmuALTD0016227-1/3	chr15:102035211-102035314	Alt5	0.28531	0.026813	0.258497	0.984667
Zfp655	MmuEX0053537	chr5:145996175-145996260	C2	0.538721	0.276865	0.261856	0.963333
Zfp276	MmuINT0178852	chr8:125791600-125791669	IR-S	0.632018	0.368406	0.263612	0.802
Snrnp70	MmuEX0044157	chr7:52638495-52638554	S	0.453087	0.182206	0.270881	0.841333
Pcyt2	MmuINT0116608	chr11:120473916-120474343	IR-S	0.342706	0.0715606	0.271145	0.800667
Farsa	MmuALTD0005371-1/2	chr8:87384805-87384856	Alt5	0.41133	0.132362	0.278968	0.834
Ndc80	MmuALTD0009203-1/2	chr17:71856642-71856752	Alt5	0.357959	0.0750372	0.282922	0.943333
Abcd4	MmuINT0008707	chr12:85947259-85949519	IR-S	0.50369	0.219516	0.284174	1
Aspscr1	MmuINT0019946	chr11:120570024-120570243	IR-S	0.358976	0.0742156	0.284761	0.895333
Scaf8	MmuALTA0015879-1/2	chr17:3169330-3169406	Alt3	0.359585	0.0728955	0.286689	0.840667
Snapin	MmuINT0149596	chr3:90294195-90294469	IR-S	0.358904	0.0716456	0.287258	0.958667
Dclk2	MmuINT0047084	chr3:86596034-86597140	IR-S	0.487833	0.199733	0.2881	0.968667
Zfp598	MmuINT0179518	chr17:24815659-24815981	IR-S	0.524863	0.236304	0.288559	0.985333
Polr2f	MmuALTA0013764-1/2	chr15:78976486-78976516	Alt3	0.316204	0.0260296	0.290174	0.958
Chtf18	MmuALTD0003172-1/2	chr17:25856313-25856370	Alt5	0.801902	0.51159	0.290312	0.884667
Trim11	MmuINT0164967	chr11:58802432-58803688	IR-S	0.525959	0.234731	0.291228	0.931333
Rnf19b	MmuALTA0015361-1/2	chr4:128750746-128750887	Alt3	0.915399	0.623339	0.29206	0.838667
Safb2	MmuINT0138607	chr17:56715436-56716300	IR-S	0.566666	0.268328	0.298338	0.846667
Zwilch	MmuALTA0020923-1/2	chr9:64010467-64010566	Alt3	0.359203	0.055752	0.303451	0.862
Prdx2	MmuINT0125920	chr8:87493662-87494138	IR-C	0.627387	0.316516	0.310871	0.885333
Mon2	MmuALTA0011130-1/2	chr10:122468096-122468177	Alt3	0.872512	0.551697	0.320815	0.809333
Ndufa7	MmuINT0107019	chr17:33962596-33966611	IR-S	0.412645	0.0892863	0.323359	0.957333
1700061G19Rik	MmuINT0001460	chr17:57022114-57022202	IR-S	0.715381	0.356331	0.359049	0.874667
Sp2	MmuALTA0017130-1/2	chr11:96824679-96824755	Alt3	0.830298	0.461714	0.368584	0.836
Ckb	MmuALTD0003211-1/2	chr12:112910074-112910152	Alt5	0.507053	0.135826	0.371227	0.806667
Naga	MmuEX0030813	chr15:82167200-82167371	S	0.544788	0.154228	0.39056	0.920667
Rnf115	MmuEX0039991	chr3:96558258-96558316	C3	0.867198	0.461468	0.405731	0.868667
Cyb5r1	MmuINT0044453	chr1:136307170-136307483	IR-S	0.665176	0.209339	0.455837	0.876
Zfp473	MmuALTA0020647-1/4	chr7:51993336-51993401	Alt3	0.618202	0.0885106	0.529691	0.930667
	Considered	Pdiff>0.8	Volcano plot (all non redundant)	Violin plot (IR,EX Pdiff>0.8)	Differentially spliced (Pdiff>0.8, |ΔPSI|>0.5)
IR	28917	1558	28917	1558	748
EX	7468	347	7468	347	207
Alt 5'	8136	182	3676		56
Alt 3'	12156	412	5545		123
TOTAL	56677	2499	45606	1905	1134
