# Supplementary material for: The splicing factor XAB2 interacts with ERCC1-XPF and XPG for R-loop processing
Source: Nat Commun. 2021 May 26;12:3153. doi: 10.1038/s41467-021-23505-1 (PMC8155215; doi:10.1038/s41467-021-23505-1)
Supplement: Supplementary file 11 — Source Data [file 41467_2021_23505_MOESM11_ESM.xlsx]

## Sheet: Figure 1C
	bXAB2		WT				Average	stdev
	10		7			bXAB2	7.4186	2.15177
	13		12			WT	7.70833	1.82921
	8		11
	4		7
	8		11
	9		8
	12		7
	5		6
	7		9
	8		9
	6		5
	3		7
	7		6
	9		7
	8		7
	8		8
	9		8
	9		6
	12		7
	8		10
	7		7
	7		5
	8		8
	7		7	185
	9	average	7.70833
	4	stdev	1.82921
	9
	6
	8
	4
	7
	4
	7
	6
	7
	6
	8
	7
	10
	7
	7
	6
	5	319
Average	7.4186
stdev	2.15177

## Sheet: Figure 1D
	bXAB2		WT
Days	Weight	stdev	Weight	stdev
10	6.03194	0.718496	5.98317	0.823531
25	13.3306	1.83219	12.9231	1.63255
35	18.6921	2.16692	18.9821	2.53659
50	20.7755	3.30052	21.0876	3.51702
60	23.3152	3.16173	24.0249	2.94835
75	25.3181	3.2587	24.9298	3.1278
90	27.7273	3.1748	26.9974	3.0578
105	29.8746	3.4525	29.7846	3.5483

## Sheet: Figure 1F
Ladder: Nippon Blue star prestained protein ladder (Cat. MWP04)
HOM=aviXAB2

## Sheet: Figure 1G
Ladder: Nippon Blue star prestained protein ladder (Cat. MWP04)
PD=Pull Down
FT=Flow Through

## Sheet: Figure 1H
	WT				bXAB2
	EdU+ cells	total	%		EdU+ cells	total	%
1	34	90	37.7778		15	36	41.6667
	55	99	55.5556	46.6667	26	48	54.1667	47.9167
2	67	183	36.612		22	37	59.4595
	13	31	41.9355	39.2738	10	31	32.2581	45.8588
3	13	30	43.3333		50	99	50.5051
	28	53	52.8302	48.0818	40	73	54.7945	52.6498
	210	486			163	324
Average	44.6741				48.8084
sem	7.83303				10.0577
p-value					0.445408
	Average	sem
bXAB2	50.3086	10.0577
WT	43.2099	7.83303

## Sheet: Figure 1I
	Β6	UV (J/m2)										bXAB2	UV (J/m2)
	Untr	2	4	6	8	10	15	20				Untr	2	4	6	8	10	15	20
	36	28	21	23	14	16	13	5				34	21	23	16	17	12	12	5
	28	26	24	12	17	17	9	5				36	27	20	17	15	14	12	4
	24	23	18	20	18	10	9	8				26	26	25	18	16	20	10	7
average	29.3333	25.6667	21	18.3333	16.3333	14.3333	10.3333	6			average	32	24.6667	22.6667	17	16	15.3333	11.3333	5.33333
stdev	6.1101	2.51661	3	5.68624	2.08167	3.78594	2.3094	1.73205			stdev	5.2915	3.21455	2.51661	1	1	4.16333	1.1547	1.52753
		0.39094	0.101288	0.0845384	0.0251624	0.0224669	0.00729162	0.00312618					0.306691	0.155486	0.0260481	0.0202965	0.0305108	0.00741787	0.00273031
	Average		stdev
J/m2	B6	bXAB2	B6	bXAB2
0	29.3333	32	6.1101	5.2915
2	25.6667	24.6667	2.51661	3.21455
4	21	22.6667	3	2.51661
6	18.3333	17	5.68624	1
8	16.3333	16	2.08167	1
10	14.3333	15.3333	3.78594	4.16333
15	10.3333	11.3333	2.3094	1.1547
20	6	5.33333	1.73205	1.52753

## Sheet: Figure 1J
	Untr	0.2	0.4	0.6	0.8	1				Untr	0.2	0.4	0.6	0.8	1
	46	36	22	15	10	10				52	39	21	14	9	9
	53	31	23	12	12	6				44	30	23	13	11	8
	40	40	18	11	8	7				47	36	22	14	14	5
average	46.3333	35.6667	21	12.6667	10	7.66667			average	47.6667	35	22	13.6667	11.3333	7.33333
stdev	6.50641	4.50925	2.64575	2.08167	2	2.08167			stdev	4.04145	4.58258	1	0.57735	2.51661	2.08167
		0.0799153	0.00334695	0.0010337	0.00076092	0.000606788					0.0691975	0.00305648	0.000977308	0.000965382	0.000586973
	Average		stdev
MMC (μg/mL)	B6	bXAB2	B6	bXAB2
0	46.3333	48	6.50641	4.04145
0.2	35.6667	35	4.50925	4.58258
0.4	21	22	2.64575	1
0.6	12.6667	13.6667	2.08167	0.57735
0.8	10	11.3333	2	2.51661
1	7.66667	7.33333	2.08167	2.08167

## Sheet: Figure 2B
PD=Pull down
FT=Flow Through

## Sheet: Figure 2C
	Gel used in Figure 2C										Additional gels used in MS analysis

## Sheet: Figure 3A
																						0HRS
	DAPI	CPD	si_0hrs1	DAPI	CPD	scrb_0hrs1																siScrb	Total	CPD +	%
	340	4	1.17647	350	8	2.28571					average	0	2hrs	8hrs	24hrshrs							1	639	36	5.6338
	340	4	1.17647	350	7	2					scrb	1.7619	98.975	60	24.9536							2	504	35	6.94444
			si_0hrs2			scrb_0hrs2					si	1.51961	99.9068	91.2	48.3731							3	671	44	6.55738
	340	10	2.94118	350	2	0.571429					sem											mean	1814	115	6.33958
	340	6	1.76471	350	6	1.71429					scrb	0.222315	0.300128	4.58053	2.29841
				350	7	2					si	0.307693	0.121603	1.8619	4.43052
			si_0hrs3			scrb_0hrs3																siXab2	Total	CPD +	%
	340	3	0.882353	350	6	1.71429					t.testscrb/si			0.00455529	0.0407779							1	476	34	7.14286
	340	4	1.17647	350	8	2.28571																2	450	46	10.2222
no cells	2040			2450																		3	444	81	18.2432
			si_2hrs1			scrb_2hrs																mean	1370	161	11.7518
	350	350	100	350	348	99.4286
	300	300	100	346	343	99.1329
	330	326	98.7879	360	357	99.1667
	250	250	100																			UV, 4h
	330	327	99.0909																			siScrb	Total	CPD +	%
	350	345	98.5714																			1	400	127	31.75
			si_2hrs2			scrb_2hrs2																2	292	73	25
	250	250	100	300	290	96.6667																3	300	111	37
	310	310	100	330	329	99.697																4	407	130	31.941
	245	245	100	300	298	99.3333																mean	1399	441	31.5225
	230	230	100
			si_2hrs3			ssrb_2hrs3																siXab2	Total	CPD +	%
	350	350	100	350	348	99.4286																1	358	112	31.2849
	360	360	100	342	338	98.8304																2	366	103	28.1421
	380	380	100	330	327	99.0909				% CPD+		stdev		t.test								3	361	145	40.1662
	310	310	100							siScrb	siXab2	siScrb	siXab2									4	446	147	32.9596
	300	300	100						0HRS	6.33958	11.7518	0.673374	5.73059									mean	1531	507	33.1156
	305	305	100						UV, 4h	31.5225	33.1156	4.92386	5.09315									UV, 8h
no cells	4950			3008					UV, 8h	30.6968	51.6804	6.02832	5.29466	0.00225573								siScrb	Total	CPD +	%
			si_8hrs1			scrb_8hrs1			UV, 24h	22.8869	46.8482	4.42121	6.0489	0.000652124								1	405	103	25.4321
	90	82	91.1111	80	50	62.5																2	478	138	28.8703
				200	140	70																3	432	138	31.9444
				150	100	66.6667																4	278	110	39.5683
			si_8hrs2			scrb_8hrs2																mean	1593	489	30.6968
	150	145	96.6667	200	90	45
	100	90	90	200	110	55																siXab2	Total	CPD +	%
				220	98	44.5455																1	325	192	59.0769
			si_8hrs3			scrb_8hrs3																2	291	152	52.2337
	150	144	96	250	120	48																3	335	157	46.8657
	100	100	100	250	200	80																4	388	191	49.2268
no cells	590			1550																		mean	1339	692	51.6804
																						UV, 24h
			si_24hrs1			scrb_24hrs1																siScrb	Total	CPD +	%
				320	32	10																1	474	95	20.0422
				300	70	23.3333																2	458	120	26.2009
	320	122	38.125	350	41	11.7143																3	444	81	18.2432
	230	78	33.913	350	107	30.5714																4	446	121	27.13
			si_24hrs2			scrb_24hrs2																mean	1822	417	22.8869
	380	122	32.1053	360	54	15
	390	160	41.0256	350	83	23.7143																siXab2	Total	CPD +	%
	310	168	54.1935	300	105	35																1	351	140	39.886
	350	211	60.2857	380	126	33.1579																2	313	142	45.3674
	260	89	34.2308	355	100	28.169																3	304	165	54.2763
	380	148	38.9474	380	137	36.0526																4	317	155	48.8959
	350	219	62.5714																			mean	1285	602	46.8482
			si_24hrs3			scrb_24hrs3
	240	97	40.4167	314	91	28.9809
	250	102	40.8	320	76	23.75
	150	101	67.3333
	150	100	66.6667
	240	212	88.3333
no cells	4000			4079

[truncated: 36 more sheets: Figure 3B, Figure 3C, FIGURE 3DE, Figure 3F, Figure4A, Figure4B, Figure4C, Figure4J-I, Figure 5A, figure5b, figure5c, figure5d, Figure 5f, figure5g, figure5h, figure5i, FIGURE 6A, figure6b-d, figure6c-f, figure6g-h …]
